# Supplementary material for: Assembly and the gating mechanism of the Pel exopolysaccharide export complex PelBC of Pseudomonas aeruginosa
Source: Nat Commun. 2025 Jun 5;16:5249. doi: 10.1038/s41467-025-60605-8 (PMC12141448; doi:10.1038/s41467-025-60605-8)
Supplement: Supplementary file 4 — Source Data [file 41467_2025_60605_MOESM4_ESM.xlsx]

## Sheet: Figure 1c
Figure 1c	PelBC sucrose gradient (20-70%)
													Legend:
													CM	Crude membranes

## Sheet: Figure 1d
Figure 1d	PelBC IMACs with and without helical scaffold
													Legend:
													P	Pellet after solubilisation
													Sol	detergent solubilised material
													FT	Flow through
													W	Wash

## Sheet: Figure 1e
Figure 1e	Size exlclusion chromatograms of PelBC and PelB-TPRC									SDS-PAGE of an PelBC Size exclusion chromatography
	PelBC	Elution volume	Absorbance @ 280 nm			PelB-TPRC	Elution volume	Absorbance @ 280 nm
		[mL]	[mAU]				[mL]	[mAU]														Legend:
		0	0.11462				0	0.08235														SM	starting/injected material
		0.001	0.11551				0.001	0.08348
		0.001	0.11594				0.002	0.08402
		0.002	0.11691				0.002	0.0843
		0.003	0.11841				0.003	0.0847
		0.003	0.11979				0.004	0.08539
		0.004	0.11992				0.004	0.08607
		0.005	0.12031				0.005	0.08666
		0.005	0.12117				0.006	0.08728
		0.006	0.12165				0.006	0.08806
		0.007	0.12249				0.007	0.08864
		0.007	0.12412				0.008	0.08849
		0.008	0.12521				0.008	0.08878
		0.009	0.12692				0.009	0.08947
		0.009	0.12836				0.01	0.09035
		0.01	0.13007				0.01	0.09126
		0.011	0.13136				0.011	0.09191
		0.011	0.1332				0.012	0.09303
		0.012	0.13449				0.012	0.09424
		0.013	0.13526				0.013	0.09505
		0.013	0.13615				0.014	0.09613
		0.014	0.13721				0.014	0.0967
		0.015	0.13786				0.015	0.0971
		0.015	0.1385				0.016	0.09709
		0.016	0.13921				0.016	0.09742
		0.017	0.14073				0.017	0.09791
		0.017	0.14179				0.018	0.09846
		0.018	0.14336				0.018	0.09869
		0.019	0.1444				0.019	0.09896
		0.019	0.14504				0.02	0.09915
		0.02	0.14574				0.02	0.09981
		0.021	0.14666				0.021	0.10047
		0.021	0.14772				0.022	0.10115
		0.022	0.14929				0.022	0.10151
		0.023	0.15073				0.023	0.10244
		0.023	0.15227				0.024	0.10284
		0.024	0.15339				0.024	0.10361
		0.025	0.15469				0.025	0.10349
		0.025	0.15568				0.026	0.10346
		0.026	0.15562				0.026	0.10446
		0.027	0.15501				0.027	0.10516
		0.027	0.15528				0.028	0.10559
		0.028	0.15624				0.028	0.10553
		0.029	0.15586				0.029	0.10565
		0.029	0.1564				0.03	0.10577
		0.03	0.15674				0.03	0.10542
		0.031	0.15653				0.031	0.10473
		0.031	0.15611				0.032	0.10435
		0.032	0.1555				0.032	0.10474
		0.033	0.15579				0.033	0.10451
		0.033	0.15588				0.034	0.10288
		0.034	0.15649				0.034	0.10266
		0.035	0.15682				0.035	0.10323
		0.035	0.15661				0.036	0.10332
		0.036	0.15644				0.036	0.10317
		0.037	0.15771				0.037	0.10361
		0.037	0.15963				0.038	0.10392
		0.038	0.16094				0.038	0.10399
		0.039	0.16185				0.039	0.10381
		0.039	0.16289				0.04	0.1037
		0.04	0.16318				0.04	0.10381
		0.041	0.16325				0.041	0.1049
		0.041	0.16343				0.042	0.10531
		0.042	0.1635				0.042	0.10568
		0.043	0.1634				0.043	0.10472
		0.043	0.16344				0.044	0.10429
		0.044	0.16311				0.044	0.10431
		0.045	0.16245				0.045	0.10449
		0.045	0.16241				0.046	0.10427
		0.046	0.1632				0.046	0.10461
		0.047	0.16382				0.047	0.10395
		0.047	0.16445				0.048	0.10363
		0.048	0.16479				0.048	0.10344
		0.049	0.16513				0.049	0.10408
		0.049	0.16512				0.05	0.10437
		0.05	0.16475				0.05	0.10422
		0.051	0.16367				0.051	0.10505
		0.051	0.1629				0.052	0.10474
		0.052	0.16386				0.052	0.10554
		0.053	0.16453				0.053	0.10616
		0.053	0.16485				0.054	0.10504
		0.054	0.16499				0.054	0.10527
		0.055	0.16468				0.055	0.10605
		0.055	0.16421				0.056	0.10706
		0.056	0.1637				0.056	0.10696
		0.057	0.1638				0.057	0.10846
		0.057	0.16391				0.058	0.10831
		0.058	0.1634				0.058	0.10783
		0.059	0.16354				0.059	0.10724
		0.059	0.16403				0.06	0.10681
		0.06	0.16415				0.06	0.10626
		0.061	0.164				0.061	0.10668
		0.061	0.1638				0.062	0.10743
		0.062	0.16428				0.062	0.10773
		0.063	0.16466				0.063	0.10802
		0.063	0.16578				0.064	0.10957
		0.064	0.16612				0.064	0.11064
		0.065	0.16683				0.065	0.11192
		0.065	0.16673				0.066	0.11268
		0.066	0.16646				0.066	0.11389
		0.067	0.16595				0.067	0.1147
		0.067	0.16588				0.068	0.11452
		0.068	0.16585				0.068	0.11462
		0.069	0.16569				0.069	0.11513
		0.069	0.16504				0.07	0.11552
		0.07	0.16414				0.07	0.11537
		0.071	0.16327				0.071	0.11553
		0.071	0.16267				0.072	0.11558
		0.072	0.16242				0.072	0.11579
		0.073	0.16261				0.073	0.11626
		0.073	0.16268				0.074	0.11653
		0.074	0.16303				0.074	0.11624
		0.075	0.16222				0.075	0.11502
		0.075	0.16159				0.076	0.1156
		0.076	0.16096				0.076	0.11668
		0.077	0.16098				0.077	0.11707
		0.077	0.16057				0.078	0.11654
		0.078	0.16065				0.078	0.11541
		0.079	0.16087				0.079	0.11509
		0.079	0.16035				0.08	0.11461
		0.08	0.16053				0.08	0.11525
		0.081	0.16149				0.081	0.11693
		0.081	0.16216				0.082	0.11761
		0.082	0.16231				0.082	0.11734
		0.083	0.16267				0.083	0.11727
		0.083	0.16335				0.084	0.11789
		0.084	0.16486				0.084	0.11881
		0.085	0.16481				0.085	0.11956
		0.085	0.16384				0.086	0.11942
		0.086	0.1647				0.086	0.12001
		0.087	0.1649				0.087	0.12087
		0.087	0.16509				0.088	0.12052
		0.088	0.16568				0.088	0.11995
		0.089	0.16641				0.089	0.11984
		0.089	0.16703				0.09	0.1196
		0.09	0.16651				0.09	0.11907
		0.091	0.16816				0.091	0.11884
		0.091	0.16868				0.092	0.11883
		0.092	0.16846				0.092	0.11894
		0.093	0.16949				0.093	0.11875
		0.093	0.16971				0.094	0.1192
		0.094	0.17035				0.094	0.11916
		0.095	0.17162				0.095	0.11914
		0.095	0.17174				0.096	0.11921
		0.096	0.1722				0.096	0.11868
		0.097	0.17297				0.097	0.11702
		0.097	0.17465				0.098	0.11738
		0.098	0.17549				0.098	0.11727
		0.099	0.17691				0.099	0.11664
		0.099	0.17867				0.1	0.11662
		0.1	0.18025				0.1	0.11688
		0.101	0.18107				0.101	0.11734
		0.101	0.18225				0.102	0.11735
		0.102	0.18331				0.102	0.11762
		0.103	0.18462				0.103	0.11745
		0.103	0.18541				0.104	0.11754
		0.104	0.1867				0.104	0.11723
		0.105	0.18793				0.105	0.11654
		0.105	0.18876				0.106	0.11683
		0.106	0.18888				0.106	0.11676
		0.107	0.18873				0.107	0.11614
		0.107	0.18984				0.108	0.11642
		0.108	0.19112				0.108	0.1167
		0.109	0.19238				0.109	0.11778
		0.109	0.19306				0.11	0.11775
		0.11	0.19356				0.11	0.1174
		0.111	0.19449				0.111	0.11752
		0.111	0.1953				0.112	0.11775
		0.112	0.1951				0.112	0.11825
		0.113	0.19552				0.113	0.1194
		0.113	0.19511				0.114	0.1188
		0.114	0.19512				0.114	0.11935
		0.115	0.19555				0.115	0.11872
		0.115	0.19665				0.116	0.11911
		0.116	0.19647				0.116	0.11975
		0.117	0.19642				0.117	0.12061
		0.117	0.19746				0.118	0.12112
		0.118	0.19799				0.118	0.12094
		0.119	0.19837				0.119	0.12121
		0.119	0.19823				0.12	0.12166
		0.12	0.19803				0.12	0.12299
		0.121	0.19802				0.121	0.12288
		0.121	0.19799				0.122	0.12277
		0.122	0.19777				0.122	0.12296
		0.123	0.19807				0.123	0.12311
		0.123	0.19778				0.124	0.12351
		0.124	0.19698				0.124	0.12326
		0.125	0.19713				0.125	0.1237
		0.125	0.19694				0.126	0.12486
		0.126	0.19627				0.126	0.12535
		0.127	0.19585				0.127	0.12549
		0.127	0.19514				0.128	0.12554
		0.128	0.19365				0.128	0.12531
		0.129	0.19338				0.129	0.12566
		0.129	0.19247				0.13	0.12631
		0.13	0.19055				0.13	0.12716
		0.131	0.18824				0.131	0.12854
		0.131	0.18721				0.132	0.12908
		0.132	0.18601				0.132	0.12945
		0.133	0.18405				0.133	0.13052
		0.133	0.18305				0.134	0.13113
		0.134	0.18172				0.134	0.13108
		0.135	0.18097				0.135	0.13093
		0.135	0.18036				0.136	0.13117
		0.136	0.1784				0.136	0.13149
		0.137	0.17615				0.137	0.13217
		0.137	0.17422				0.138	0.13241
		0.138	0.17233				0.138	0.13229
		0.139	0.1707				0.139	0.13282
		0.139	0.16935				0.14	0.13313
		0.14	0.1684				0.14	0.13383
		0.141	0.16734				0.141	0.13443
		0.141	0.16557				0.142	0.13394
		0.142	0.16432				0.142	0.13435
		0.143	0.16304				0.143	0.13531
		0.143	0.16209				0.144	0.13581
		0.144	0.16089				0.144	0.1364
		0.145	0.16037				0.145	0.13646
		0.145	0.15994				0.146	0.13731
		0.146	0.15976				0.146	0.13792
		0.147	0.15859				0.147	0.13863
		0.147	0.15824				0.148	0.14
		0.148	0.15643				0.148	0.14056
		0.149	0.15546				0.149	0.14067
		0.149	0.1539				0.15	0.14029
		0.15	0.15345				0.15	0.14009
		0.151	0.15424				0.151	0.1402
		0.151	0.15302				0.152	0.14027
		0.152	0.15142				0.152	0.14008
		0.153	0.15133				0.153	0.14039
		0.153	0.15147				0.154	0.141
		0.154	0.15147				0.154	0.14215
		0.155	0.15152				0.155	0.14354
		0.155	0.15087				0.156	0.14444
		0.156	0.15078				0.156	0.14533
		0.157	0.15072				0.157	0.14536
		0.157	0.15057				0.158	0.14543
		0.158	0.15066				0.158	0.14579
		0.159	0.15134				0.159	0.14632
		0.159	0.15105				0.16	0.14722
		0.16	0.15018				0.16	0.14783
		0.161	0.14986				0.161	0.14862
		0.161	0.14918				0.162	0.14967
		0.162	0.14873				0.162	0.15002
		0.163	0.14844				0.163	0.15027
		0.163	0.14785				0.164	0.15109
		0.164	0.14782				0.164	0.15203
		0.165	0.14807				0.165	0.15297
		0.165	0.14819				0.166	0.15367
		0.166	0.14842				0.166	0.15424
		0.167	0.14857				0.167	0.15491
		0.167	0.14813				0.168	0.15622
		0.168	0.14794				0.168	0.15804
		0.169	0.14843				0.169	0.15938
		0.169	0.14893				0.17	0.16054
		0.17	0.14984				0.17	0.16212
		0.171	0.15113				0.171	0.16369
		0.171	0.15208				0.172	0.16558
		0.172	0.15295				0.172	0.16741
		0.173	0.15321				0.173	0.1686
		0.173	0.15306				0.174	0.16954
		0.174	0.15319				0.174	0.17046
		0.175	0.15348				0.175	0.17232
		0.175	0.15366				0.176	0.17347
		0.176	0.15419				0.176	0.1744
		0.177	0.15495				0.177	0.17579
		0.177	0.15541				0.178	0.17721
		0.178	0.15678				0.178	0.17928
		0.179	0.15695				0.179	0.18016
		0.179	0.15635				0.18	0.18136
		0.18	0.15625				0.18	0.1827
		0.181	0.15636				0.181	0.18365
		0.181	0.15644				0.182	0.18443
		0.182	0.15702				0.182	0.1856
		0.183	0.15776				0.183	0.18797
		0.183	0.15812				0.184	0.19005
		0.184	0.1578				0.184	0.19147
		0.185	0.15689				0.185	0.19261
		0.185	0.15745				0.186	0.194
		0.186	0.15778				0.186	0.19536
		0.187	0.1564				0.187	0.19611
		0.187	0.15526				0.188	0.19633
		0.188	0.15463				0.188	0.19748
		0.189	0.15448				0.189	0.19918
		0.189	0.15452				0.19	0.20077
		0.19	0.15387				0.19	0.20247
		0.191	0.1529				0.191	0.20428
		0.191	0.15233				0.192	0.206
		0.192	0.15185				0.192	0.20722
		0.193	0.1514				0.193	0.2089
		0.193	0.15182				0.194	0.21017
		0.194	0.15202				0.194	0.2114
		0.195	0.15229				0.195	0.21327
		0.195	0.15302				0.196	0.21429
		0.196	0.15317				0.196	0.21489
		0.197	0.15376				0.197	0.21577
		0.197	0.15472				0.198	0.21614
		0.198	0.15561				0.198	0.21652
		0.199	0.1565				0.199	0.2174
		0.199	0.15607				0.2	0.21869
		0.2	0.15584				0.2	0.2198
		0.201	0.15673				0.201	0.22044
		0.201	0.15734				0.202	0.22098
		0.202	0.15756				0.202	0.22269
		0.203	0.15806				0.203	0.22351
		0.203	0.15901				0.204	0.22324
		0.204	0.16017				0.204	0.22327
		0.205	0.16155				0.205	0.22319
		0.205	0.16287				0.206	0.22402
		0.206	0.16415				0.206	0.22435
		0.207	0.1648				0.207	0.22501
		0.207	0.16557				0.208	0.22629
		0.208	0.16718				0.208	0.22677
		0.209	0.16866				0.209	0.22689
		0.209	0.16925				0.21	0.22729
		0.21	0.17027				0.21	0.22735
		0.211	0.17201				0.211	0.22769
		0.211	0.17354				0.212	0.22751
		0.212	0.17537				0.212	0.22826
		0.213	0.1773				0.213	0.22894
		0.213	0.17974				0.214	0.22966
		0.214	0.18216				0.214	0.22995
		0.215	0.18462				0.215	0.23049
		0.215	0.18748				0.216	0.23035
		0.216	0.18981				0.216	0.23025
		0.217	0.192				0.217	0.23031
		0.217	0.19523				0.218	0.23035
		0.218	0.19829				0.218	0.23066
		0.219	0.2004				0.219	0.23111
		0.219	0.20305				0.22	0.23044
		0.22	0.20711				0.22	0.22992
		0.221	0.21147				0.221	0.22978
		0.221	0.21464				0.222	0.22959
		0.222	0.21791				0.222	0.2286
		0.223	0.22156				0.223	0.22797
		0.223	0.22524				0.224	0.22749
		0.224	0.22908				0.224	0.22671
		0.225	0.23261				0.225	0.22543
		0.225	0.236				0.226	0.22424
		0.226	0.23963				0.226	0.22332
		0.227	0.24359				0.227	0.22337
		0.227	0.24805				0.228	0.22261
		0.228	0.25166				0.228	0.22133
		0.229	0.25524				0.229	0.22094
		0.229	0.25957				0.23	0.21999
		0.23	0.26245				0.23	0.21954
		0.231	0.2649				0.231	0.21914
		0.231	0.26824				0.232	0.21873
		0.232	0.27167				0.232	0.21788
		0.233	0.27609				0.233	0.21776
		0.233	0.28048				0.234	0.21666
		0.234	0.28417				0.234	0.21624
		0.235	0.2881				0.235	0.21536
		0.235	0.29114				0.236	0.21371
		0.236	0.29388				0.236	0.21376
		0.237	0.29672				0.237	0.21252
		0.237	0.29903				0.238	0.21256
		0.238	0.30119				0.238	0.21242
		0.239	0.30399				0.239	0.21098
		0.239	0.30706				0.24	0.2112
		0.24	0.31153				0.24	0.21008
		0.241	0.31572				0.241	0.20967
		0.241	0.31886				0.242	0.20948
		0.242	0.32212				0.242	0.20951
		0.243	0.32562				0.243	0.20876
		0.243	0.32928				0.244	0.20795
		0.244	0.33232				0.244	0.20699
		0.245	0.33463				0.245	0.20583
		0.245	0.33717				0.246	0.20489
		0.246	0.34046				0.246	0.20365
		0.247	0.34311				0.247	0.20206
		0.247	0.34546				0.248	0.20013
		0.248	0.34741				0.248	0.19896
		0.249	0.34892				0.249	0.19823
		0.249	0.35052				0.25	0.19667
		0.25	0.35215				0.25	0.19635
		0.251	0.35355				0.251	0.19567
		0.251	0.35609				0.252	0.19488
		0.252	0.35812				0.252	0.19357
		0.253	0.35996				0.253	0.19326
		0.253	0.36049				0.254	0.19263
		0.254	0.3617				0.254	0.19186
		0.255	0.36398				0.255	0.18971
		0.255	0.3652				0.256	0.18894
		0.256	0.36596				0.256	0.1886
		0.257	0.36698				0.257	0.18699
		0.257	0.36752				0.258	0.18675
		0.258	0.36826				0.258	0.18855
		0.259	0.36986				0.259	0.18818
		0.259	0.3708				0.26	0.18782
		0.26	0.37094				0.26	0.18801
		0.261	0.37139				0.261	0.18742
		0.261	0.37288				0.262	0.18694
		0.262	0.37395				0.262	0.18659
		0.263	0.37423				0.263	0.18702
		0.263	0.37519				0.264	0.18685
		0.264	0.37666				0.264	0.1869
		0.265	0.37694				0.265	0.18664
		0.265	0.37735				0.266	0.1867
		0.266	0.37721				0.266	0.18525
		0.267	0.37672				0.267	0.18561
		0.267	0.37615				0.268	0.18474
		0.268	0.37495				0.268	0.18404
		0.269	0.37573				0.269	0.18301
		0.269	0.37545				0.27	0.18082
		0.27	0.375				0.27	0.18099
		0.271	0.37494				0.271	0.17948
		0.271	0.37489				0.272	0.17868
		0.272	0.37371				0.272	0.17837
		0.273	0.37382				0.273	0.17754
		0.273	0.37279				0.274	0.17783
		0.274	0.37147				0.274	0.17558
		0.275	0.37147				0.275	0.17519
		0.275	0.37136				0.276	0.17394
		0.276	0.37048				0.276	0.17327
		0.277	0.36824				0.277	0.17318
		0.277	0.36578				0.278	0.17272
		0.278	0.36434				0.278	0.17255
		0.279	0.36261				0.279	0.17181
		0.279	0.36046				0.28	0.17094
		0.28	0.35858				0.28	0.17055
		0.281	0.35692				0.281	0.17133
		0.281	0.35586				0.282	0.1716
		0.282	0.35489				0.282	0.17032
		0.283	0.3538				0.283	0.16948
		0.283	0.35226				0.284	0.16882
		0.284	0.35062				0.284	0.16773
		0.285	0.34883				0.285	0.16662
		0.285	0.34784				0.286	0.16615
		0.286	0.34608				0.286	0.16588
		0.287	0.34388				0.287	0.16532
		0.287	0.34187				0.288	0.16444
		0.288	0.34024				0.288	0.16468
		0.289	0.33816				0.289	0.16441
		0.289	0.33605				0.29	0.16355
		0.29	0.33405				0.29	0.16406
		0.291	0.33242				0.291	0.164
		0.291	0.33089				0.292	0.16164
		0.292	0.32874				0.292	0.16058
		0.293	0.32712				0.293	0.15997
		0.293	0.32538				0.294	0.15918
		0.294	0.32198				0.294	0.15856
		0.295	0.31965				0.295	0.15797
		0.295	0.31795				0.296	0.15719
		0.296	0.316				0.296	0.15608
		0.297	0.31368				0.297	0.15471
		0.297	0.3118				0.297	0.15415
		0.298	0.30977				0.298	0.15349
		0.299	0.30737				0.299	0.15233
		0.299	0.30537				0.299	0.15159
		0.3	0.30401				0.3	0.15033
		0.301	0.30319				0.301	0.14932
		0.301	0.30208				0.301	0.14898
		0.302	0.29997				0.302	0.14935
		0.303	0.29831				0.303	0.14858
		0.303	0.29714				0.303	0.14798
		0.304	0.29599				0.304	0.14804
		0.305	0.29433				0.305	0.14807
		0.305	0.29192				0.305	0.14771
		0.306	0.28947				0.306	0.14682
		0.307	0.2881				0.307	0.14643
		0.307	0.28612				0.307	0.14598
		0.308	0.28357				0.308	0.14566
		0.309	0.28019				0.309	0.14575
		0.309	0.27827				0.309	0.14474
		0.31	0.27613				0.31	0.14377
		0.311	0.27505				0.311	0.14293
		0.311	0.27294				0.311	0.14245
		0.312	0.27134				0.312	0.14186
		0.313	0.2706				0.313	0.14139
		0.313	0.26892				0.313	0.14108
		0.314	0.26771				0.314	0.14034
		0.315	0.26566				0.315	0.14014
		0.315	0.26395				0.315	0.14036
		0.316	0.26255				0.316	0.14031
		0.317	0.26033				0.317	0.14032
		0.317	0.25827				0.317	0.14101
		0.318	0.25667				0.318	0.14187
		0.319	0.25432				0.319	0.14196
		0.319	0.25282				0.319	0.14153
		0.32	0.25176				0.32	0.1415
		0.321	0.25021				0.321	0.14132
		0.321	0.24827				0.321	0.141
		0.322	0.24716				0.322	0.14057
		0.323	0.24535				0.323	0.14024
		0.323	0.24313				0.323	0.14011
		0.324	0.24111				0.324	0.14008
		0.325	0.23986				0.325	0.14053
		0.325	0.23736				0.325	0.14044
		0.326	0.23558				0.326	0.13964
		0.327	0.23403				0.327	0.1396
		0.327	0.23345				0.327	0.13955
		0.328	0.23069				0.328	0.13966
		0.329	0.22848				0.329	0.13944
		0.329	0.22718				0.329	0.13882
		0.33	0.2267				0.33	0.1386
		0.331	0.22378				0.331	0.13789
		0.331	0.22246				0.331	0.13717
		0.332	0.22141				0.332	0.137
		0.333	0.22058				0.333	0.13753
		0.333	0.21878				0.333	0.13782
		0.334	0.21622				0.334	0.13762
		0.335	0.21477				0.335	0.13649
		0.335	0.2134				0.335	0.13649
		0.336	0.21176				0.336	0.13703
		0.337	0.20964				0.337	0.13802
		0.337	0.20756				0.337	0.13776
		0.338	0.20667				0.338	0.13698
		0.339	0.2057				0.339	0.13728
		0.339	0.20402				0.339	0.13718
		0.34	0.2021				0.34	0.13772
		0.341	0.20116				0.341	0.13762
		0.341	0.19955				0.341	0.13677
		0.342	0.19906				0.342	0.13652
		0.343	0.19867				0.343	0.13604
		0.343	0.19699				0.343	0.13601
		0.344	0.19522				0.344	0.13631
		0.345	0.19552				0.345	0.13616
		0.345	0.19492				0.345	0.13601
		0.346	0.19321				0.346	0.13593
		0.347	0.19195				0.347	0.13659
		0.347	0.19111				0.347	0.13676
		0.348	0.19075				0.348	0.13637
		0.349	0.18999				0.349	0.13617
		0.349	0.18966				0.349	0.13565
		0.35	0.18886				0.35	0.13468
		0.351	0.18765				0.351	0.13488
		0.351	0.18626				0.351	0.13447
		0.352	0.1853				0.352	0.13354
		0.353	0.18452				0.353	0.13395
		0.353	0.18362				0.353	0.13368
		0.354	0.18259				0.354	0.13421
		0.355	0.18158				0.355	0.1336
		0.355	0.17997				0.355	0.13377
		0.356	0.17907				0.356	0.1339
		0.357	0.17829				0.357	0.13277
		0.357	0.17738				0.357	0.13261
		0.358	0.17666				0.358	0.13249
		0.359	0.17622				0.359	0.13297
		0.359	0.17565				0.359	0.13283
		0.36	0.17414				0.36	0.13281
		0.361	0.17331				0.361	0.13233
		0.361	0.1731				0.361	0.13202
		0.362	0.17215				0.362	0.13166
		0.363	0.17133				0.363	0.13192
		0.363	0.1708				0.363	0.13119
		0.364	0.17029				0.364	0.13116
		0.365	0.16917				0.365	0.13171
		0.365	0.16804				0.365	0.13106
		0.366	0.16739				0.366	0.1294
		0.367	0.16647				0.367	0.13094
		0.367	0.16573				0.367	0.13097
		0.368	0.16505				0.368	0.13082
		0.369	0.16443				0.369	0.13047
		0.369	0.16352				0.369	0.1297
		0.37	0.16233				0.37	0.12831
		0.371	0.16136				0.371	0.12808
		0.371	0.1611				0.371	0.12725
		0.372	0.16144				0.372	0.12578
		0.373	0.16117				0.373	0.12445
		0.373	0.16032				0.373	0.12416
		0.374	0.15894				0.374	0.12402
		0.375	0.15789				0.375	0.12425
		0.375	0.15653				0.375	0.12449
		0.376	0.15571				0.376	0.12603
		0.377	0.15636				0.377	0.12593
		0.377	0.15547				0.377	0.12531
		0.378	0.15334				0.378	0.1248
		0.379	0.15118				0.379	0.12458
		0.379	0.14967				0.379	0.12388
		0.38	0.14835				0.38	0.12277
		0.381	0.14685				0.381	0.1218
		0.381	0.14531				0.381	0.12143
		0.382	0.14349				0.382	0.12176
		0.383	0.14283				0.383	0.12191
		0.383	0.14266				0.383	0.12184
		0.384	0.14228				0.384	0.1213
		0.385	0.14132				0.385	0.12078
		0.385	0.14025				0.385	0.12118
		0.386	0.13972				0.386	0.12122
		0.387	0.13885				0.387	0.12088
		0.387	0.13733				0.387	0.12076
		0.388	0.1368				0.388	0.12027
		0.389	0.13673				0.389	0.12047
		0.389	0.13709				0.389	0.12021
		0.39	0.13733				0.39	0.12017
		0.391	0.13639				0.391	0.11931
		0.391	0.1359				0.391	0.11868
		0.392	0.13576				0.392	0.11911
		0.393	0.13588				0.393	0.11849
		0.393	0.13613				0.393	0.11939
		0.394	0.13483				0.394	0.11848
		0.395	0.13363				0.395	0.11866
		0.395	0.13211				0.395	0.11786
		0.396	0.13089				0.396	0.11816
		0.397	0.13099				0.397	0.11818
		0.397	0.13013				0.397	0.11849
		0.398	0.1301				0.398	0.11882
		0.399	0.12844				0.399	0.11888
		0.399	0.12706				0.399	0.11878
		0.4	0.1264				0.4	0.11957
		0.401	0.12495				0.401	0.11919
		0.401	0.12369				0.401	0.11906
		0.402	0.12217				0.402	0.11958
		0.403	0.12139				0.403	0.12002
		0.403	0.12087				0.403	0.12075
		0.404	0.11915				0.404	0.12109
		0.405	0.11878				0.405	0.12141
		0.405	0.11802				0.405	0.12218
		0.406	0.11753				0.406	0.12298
		0.407	0.11726				0.407	0.1244
		0.407	0.11709				0.407	0.12542
		0.408	0.1167				0.408	0.12557
		0.409	0.11578				0.409	0.12636
		0.409	0.11468				0.409	0.12569
		0.41	0.11413				0.41	0.12534
		0.411	0.1132				0.411	0.12466
		0.411	0.11315				0.411	0.12475
		0.412	0.11372				0.412	0.12518
		0.413	0.1142				0.413	0.1258
		0.413	0.11355				0.413	0.12631
		0.414	0.11292				0.414	0.12734
		0.415	0.11259				0.415	0.12823
		0.415	0.11222				0.415	0.12828
		0.416	0.11091				0.416	0.12873
		0.417	0.10974				0.417	0.1278
		0.417	0.10951				0.417	0.12845
		0.418	0.1092				0.418	0.12877
		0.419	0.10882				0.419	0.12861
		0.419	0.10796				0.419	0.1277
		0.42	0.1073				0.42	0.12793
		0.421	0.10691				0.421	0.12763
		0.421	0.10623				0.421	0.12717
		0.422	0.10523				0.422	0.1274
		0.423	0.10465				0.423	0.12714
		0.423	0.10326				0.423	0.12812
		0.424	0.1028				0.424	0.1287
		0.425	0.10227				0.425	0.1295
		0.425	0.10138				0.425	0.12926
		0.426	0.09935				0.426	0.12885
		0.426	0.09869				0.427	0.12821
		0.427	0.09758				0.427	0.12806
		0.428	0.09789				0.428	0.12868
		0.428	0.0976				0.429	0.12923
		0.429	0.09722				0.429	0.1299
		0.43	0.09646				0.43	0.129
		0.43	0.09577				0.431	0.12887
		0.431	0.0953				0.431	0.12849
		0.432	0.09497				0.432	0.12866
		0.432	0.09492				0.433	0.12838
		0.433	0.09514				0.433	0.12827
		0.434	0.09496				0.434	0.12826
		0.434	0.09465				0.435	0.12799
		0.435	0.09467				0.435	0.12703
		0.436	0.09504				0.436	0.12655
		0.436	0.09619				0.437	0.12677
		0.437	0.0967				0.437	0.12608
		0.438	0.09691				0.438	0.12605
		0.438	0.09688				0.439	0.1259
		0.439	0.09576				0.439	0.12561
		0.44	0.09471				0.44	0.12531
		0.44	0.09386				0.441	0.12605
		0.441	0.0931				0.441	0.12625
		0.442	0.09275				0.442	0.12612
		0.442	0.09261				0.443	0.12591
		0.443	0.09238				0.443	0.12548
		0.444	0.09188				0.444	0.12563
		0.444	0.09141				0.445	0.12504
		0.445	0.09207				0.445	0.12432
		0.446	0.0926				0.446	0.12393
		0.446	0.09195				0.447	0.12404
		0.447	0.09149				0.447	0.12387
		0.448	0.09117				0.448	0.12363
		0.448	0.09047				0.449	0.12426
		0.449	0.08882				0.449	0.12345
		0.45	0.08803				0.45	0.12348
		0.45	0.08836				0.451	0.1229
		0.451	0.08748				0.451	0.12276
		0.452	0.08664				0.452	0.12234
		0.452	0.08585				0.453	0.12291
		0.453	0.08543				0.453	0.12278
		0.454	0.08504				0.454	0.12331
		0.454	0.08428				0.455	0.1243
		0.455	0.08445				0.455	0.12434
		0.456	0.08425				0.456	0.12443
		0.456	0.08327				0.457	0.12398
		0.457	0.08298				0.457	0.12341
		0.458	0.0819				0.458	0.12354
		0.458	0.08106				0.459	0.12443
		0.459	0.0813				0.459	0.12444
		0.46	0.08104				0.46	0.12319
		0.46	0.08062				0.461	0.12209
		0.461	0.08042				0.461	0.12173
		0.462	0.07993				0.462	0.12161
		0.462	0.07957				0.463	0.121
		0.463	0.07988				0.463	0.12103
		0.464	0.08008				0.464	0.12116
		0.464	0.07949				0.465	0.12121
		0.465	0.07979				0.465	0.12098
		0.466	0.07895				0.466	0.12083
		0.466	0.07828				0.467	0.12108
		0.467	0.07719				0.467	0.12116
		0.468	0.07729				0.468	0.12121
		0.468	0.07726				0.469	0.12218
		0.469	0.07666				0.469	0.12196
		0.47	0.07434				0.47	0.12191
		0.47	0.07384				0.471	0.12236
		0.471	0.07271				0.471	0.1219
		0.472	0.07288				0.472	0.12117
		0.472	0.07236				0.473	0.1211
		0.473	0.07102				0.473	0.12041
		0.474	0.07199				0.474	0.11874
		0.474	0.07268				0.475	0.11904
		0.475	0.07321				0.475	0.11895
		0.476	0.07261				0.476	0.1194
		0.476	0.07223				0.477	0.12076
		0.477	0.07253				0.477	0.12081
		0.478	0.07282				0.478	0.12182
		0.478	0.07237				0.479	0.12335
		0.479	0.07119				0.479	0.12386
		0.48	0.07018				0.48	0.12329
		0.48	0.06934				0.481	0.12267
		0.481	0.0696				0.481	0.12194
		0.482	0.06853				0.482	0.12191
		0.482	0.06916				0.483	0.12258
		0.483	0.06902				0.483	0.12255
		0.484	0.06826				0.484	0.12283
		0.484	0.06784				0.485	0.12305
		0.485	0.06728				0.485	0.12301
		0.486	0.06827				0.486	0.12251
		0.486	0.06813				0.487	0.12245
		0.487	0.06786				0.487	0.12221
		0.488	0.06757				0.488	0.12184
		0.488	0.06729				0.489	0.1222
		0.489	0.06749				0.489	0.12273
		0.49	0.06773				0.49	0.12284
		0.49	0.06707				0.491	0.12333
		0.491	0.06651				0.491	0.12394
		0.492	0.06687				0.492	0.12359
		0.492	0.066				0.493	0.12396
		0.493	0.06568				0.493	0.12557
		0.494	0.06545				0.494	0.12618
		0.494	0.06507				0.495	0.1263
		0.495	0.06401				0.495	0.12637
		0.496	0.06394				0.496	0.12727
		0.496	0.0633				0.497	0.12754
		0.497	0.06323				0.497	0.12747
		0.498	0.06244				0.498	0.12805
		0.498	0.06205				0.499	0.12832
		0.499	0.06288				0.499	0.12851
		0.5	0.06219				0.5	0.12898
		0.5	0.06142				0.501	0.12952
		0.501	0.06118				0.501	0.12958
		0.502	0.06035				0.502	0.12933
		0.502	0.05989				0.503	0.12962
		0.503	0.06058				0.503	0.12896
		0.504	0.06009				0.504	0.1291
		0.504	0.06031				0.505	0.12961
		0.505	0.06012				0.505	0.13007
		0.506	0.06017				0.506	0.13077
		0.506	0.06126				0.507	0.13153
		0.507	0.05904				0.507	0.1317
		0.508	0.0584				0.508	0.13091
		0.508	0.05691				0.509	0.13064
		0.509	0.05599				0.509	0.13064
		0.51	0.05543				0.51	0.12989
		0.51	0.05513				0.511	0.1297
		0.511	0.05355				0.511	0.12939
		0.512	0.05291				0.512	0.12866
		0.512	0.05295				0.513	0.12833
		0.513	0.05401				0.513	0.12873
		0.514	0.05447				0.514	0.12957
		0.514	0.05549				0.515	0.12989
		0.515	0.05616				0.515	0.12967
		0.516	0.05635				0.516	0.12979
		0.516	0.05654				0.517	0.12939
		0.517	0.05654				0.517	0.12882
		0.518	0.05659				0.518	0.12933
		0.518	0.05617				0.519	0.13003
		0.519	0.05445				0.519	0.13034
		0.52	0.05423				0.52	0.13069
		0.52	0.05409				0.521	0.131
		0.521	0.05375				0.521	0.13106
		0.522	0.05388				0.522	0.13072
		0.522	0.05325				0.523	0.13014
		0.523	0.05277				0.523	0.12963
		0.524	0.05324				0.524	0.12923
		0.524	0.05362				0.525	0.12876
		0.525	0.05302				0.525	0.12851
		0.526	0.05307				0.526	0.12826
		0.526	0.05284				0.527	0.12787
		0.527	0.05291				0.527	0.12821
		0.528	0.0532				0.528	0.12873
		0.528	0.05327				0.529	0.12811
		0.529	0.05323				0.529	0.12732
		0.53	0.05333				0.53	0.1272
		0.53	0.05259				0.531	0.12696
		0.531	0.05293				0.531	0.12669
		0.532	0.05248				0.532	0.12707
		0.532	0.05164				0.533	0.12736
		0.533	0.0516				0.533	0.12693
		0.534	0.05204				0.534	0.12675
		0.534	0.05239				0.535	0.12657
		0.535	0.05257				0.535	0.1262
		0.536	0.05221				0.536	0.12585
		0.536	0.05168				0.537	0.12556
		0.537	0.05112				0.537	0.12555
		0.538	0.05014				0.538	0.12548
		0.538	0.04933				0.539	0.12513
		0.539	0.0482				0.539	0.12404
		0.54	0.04753				0.54	0.12286
		0.54	0.04731				0.541	0.12254
		0.541	0.04636				0.541	0.12264
		0.542	0.0466				0.542	0.12243
		0.542	0.04669				0.543	0.12229
		0.543	0.04669				0.543	0.12228
		0.544	0.04595				0.544	0.12226
		0.544	0.04628				0.545	0.12197
		0.545	0.04568				0.545	0.1214
		0.546	0.04528				0.546	0.12176
		0.546	0.0451				0.547	0.12208
		0.547	0.0443				0.547	0.12276
		0.548	0.04303				0.548	0.12351
		0.548	0.0426				0.549	0.12382
		0.549	0.04222				0.549	0.12416
		0.55	0.04174				0.55	0.12459
		0.55	0.04091				0.551	0.12449
		0.551	0.04067				0.551	0.12403
		0.552	0.04133				0.552	0.12387
		0.552	0.04182				0.553	0.12348
		0.553	0.04186				0.553	0.12344
		0.554	0.04181				0.554	0.12376
		0.554	0.04143				0.555	0.12364
		0.555	0.04065				0.555	0.12347
		0.556	0.03987				0.556	0.12381
		0.556	0.03952				0.557	0.12402
		0.557	0.03889				0.557	0.12321
		0.558	0.03839				0.558	0.12349
		0.558	0.03831				0.559	0.12323
		0.559	0.03713				0.559	0.12262
		0.56	0.03634				0.56	0.12233
		0.56	0.03569				0.561	0.12124
		0.561	0.03589				0.561	0.12075
		0.562	0.03578				0.562	0.12186
		0.562	0.03561				0.563	0.12252
		0.563	0.0351				0.563	0.12301
		0.564	0.03505				0.564	0.12378
		0.564	0.035				0.565	0.12413
		0.565	0.03516				0.565	0.12459
		0.566	0.03512				0.566	0.12399
		0.566	0.03461				0.567	0.12348
		0.567	0.03374				0.567	0.12299
		0.568	0.03309				0.568	0.1238
		0.568	0.03324				0.569	0.12355
		0.569	0.03351				0.569	0.12494
		0.57	0.03316				0.57	0.12479
		0.57	0.03346				0.571	0.12467
		0.571	0.03418				0.571	0.12609
		0.572	0.03478				0.572	0.12563
		0.572	0.03517				0.573	0.12646
		0.573	0.03483				0.573	0.12802
		0.574	0.03524				0.574	0.1278
		0.574	0.03587				0.575	0.12823
		0.575	0.03587				0.575	0.12825
		0.576	0.03599				0.576	0.12781
		0.576	0.03643				0.577	0.12849
		0.577	0.03664				0.577	0.12912
		0.578	0.03662				0.578	0.12854
		0.578	0.03725				0.579	0.12985
		0.579	0.03725				0.579	0.12913
		0.58	0.03664				0.58	0.12828
		0.58	0.03695				0.581	0.12667
		0.581	0.03759				0.581	0.12588
		0.582	0.0374				0.582	0.12474
		0.582	0.0368				0.583	0.12498
		0.583	0.03693				0.583	0.12474
		0.584	0.0369				0.584	0.12491
		0.584	0.03639				0.585	0.12471
		0.585	0.03634				0.585	0.1245
		0.586	0.03655				0.586	0.1251
		0.586	0.03625				0.587	0.12492
		0.587	0.03581				0.587	0.12479
		0.588	0.0349				0.588	0.12605
		0.588	0.03494				0.589	0.12628
		0.589	0.0362				0.589	0.12477
		0.59	0.037				0.59	0.12475
		0.59	0.03743				0.591	0.12536
		0.591	0.03708				0.591	0.12513
		0.592	0.03732				0.592	0.12573
		0.592	0.03817				0.593	0.12654
		0.593	0.0386				0.593	0.1275
		0.594	0.0377				0.594	0.12754
		0.594	0.03615				0.595	0.12716
		0.595	0.03522				0.595	0.12639
		0.596	0.03524				0.596	0.12675
		0.596	0.03526				0.597	0.12682
		0.597	0.03454				0.597	0.12635
		0.598	0.0341				0.598	0.12602
		0.598	0.03356				0.599	0.12587
		0.599	0.03393				0.599	0.126
		0.6	0.03494				0.6	0.12565
		0.6	0.03583				0.601	0.12533
		0.601	0.03628				0.601	0.12516
		0.602	0.03514				0.602	0.12544
		0.602	0.03462				0.603	0.12524
		0.603	0.03477				0.603	0.12556
		0.604	0.03417				0.604	0.12563
		0.604	0.03346				0.605	0.12583
		0.605	0.0323				0.605	0.12655
		0.606	0.03167				0.606	0.12712
		0.606	0.03139				0.607	0.12764
		0.607	0.03073				0.607	0.12802
		0.608	0.03029				0.608	0.12759
		0.608	0.03076				0.609	0.12788
		0.609	0.03063				0.609	0.12776
		0.61	0.03068				0.61	0.12731
		0.61	0.03017				0.611	0.12769
		0.611	0.03035				0.611	0.12843
		0.612	0.02946				0.612	0.12848
		0.612	0.02982				0.613	0.12873
		0.613	0.02979				0.613	0.12968
		0.614	0.02916				0.614	0.13096
		0.614	0.029				0.615	0.13205
		0.615	0.02948				0.615	0.13322
		0.616	0.02991				0.616	0.13384
		0.616	0.0297				0.617	0.13431
		0.617	0.03023				0.617	0.13438
		0.618	0.03056				0.618	0.1341
		0.618	0.02993				0.619	0.13348
		0.619	0.02897				0.619	0.13344
		0.62	0.02825				0.62	0.13399
		0.62	0.02826				0.621	0.13315
		0.621	0.02874				0.621	0.13193
		0.622	0.02818				0.622	0.13237
		0.622	0.02671				0.623	0.13384
		0.623	0.02562				0.623	0.13446
		0.624	0.02482				0.624	0.13473
		0.624	0.02491				0.625	0.13492
		0.625	0.02531				0.625	0.13474
		0.626	0.02502				0.626	0.1345
		0.626	0.02506				0.627	0.13423
		0.627	0.02495				0.627	0.13442
		0.628	0.02677				0.628	0.13534
		0.628	0.02731				0.629	0.13575
		0.629	0.02673				0.629	0.13562
		0.63	0.02725				0.63	0.13575
		0.63	0.02811				0.631	0.13614
		0.631	0.0272				0.631	0.13609
		0.632	0.02612				0.632	0.13526
		0.632	0.02535				0.633	0.13619
		0.633	0.02518				0.633	0.13859
		0.634	0.02462				0.634	0.13988
		0.634	0.02408				0.635	0.14012
		0.635	0.02442				0.635	0.13994
		0.636	0.02466				0.636	0.14036
		0.636	0.02453				0.637	0.1411
		0.637	0.02499				0.637	0.14036
		0.638	0.02504				0.638	0.14039
		0.638	0.02583				0.639	0.14056
		0.639	0.02626				0.639	0.14083
		0.64	0.02682				0.64	0.14058
		0.64	0.02688				0.641	0.14123
		0.641	0.02747				0.641	0.14172
		0.642	0.02727				0.642	0.14186
		0.642	0.02761				0.643	0.14183
		0.643	0.02792				0.643	0.14165
		0.644	0.02821				0.644	0.14089
		0.644	0.02737				0.645	0.14008
		0.645	0.02714				0.645	0.14044
		0.646	0.02633				0.646	0.14058
		0.646	0.02621				0.647	0.14048
		0.647	0.02595				0.647	0.14127
		0.648	0.02542				0.648	0.141
		0.648	0.02508				0.649	0.14026
		0.649	0.02441				0.649	0.13995
		0.65	0.02499				0.65	0.13961
		0.65	0.02415				0.651	0.13957
		0.651	0.02405				0.651	0.14059
		0.652	0.02418				0.652	0.14169
		0.652	0.02452				0.653	0.14105
		0.653	0.02523				0.653	0.14247
		0.654	0.02613				0.654	0.14322
		0.654	0.02682				0.655	0.14378
		0.655	0.02809				0.655	0.14318
		0.656	0.02838				0.656	0.1422
		0.656	0.02849				0.657	0.14225
		0.657	0.02849				0.657	0.14175
		0.658	0.02828				0.658	0.14206
		0.658	0.028				0.659	0.14249
		0.659	0.02814				0.659	0.14256
		0.66	0.02838				0.66	0.14374
		0.66	0.02831				0.661	0.14396
		0.661	0.02812				0.661	0.14349
		0.662	0.02855				0.662	0.14317
		0.662	0.02875				0.663	0.14351
		0.663	0.02827				0.663	0.14277
		0.664	0.0278				0.664	0.14235
		0.664	0.02834				0.665	0.14291
		0.665	0.02865				0.665	0.14369
		0.666	0.02746				0.666	0.14384
		0.666	0.02643				0.667	0.14286
		0.667	0.0263				0.667	0.14176
		0.668	0.02627				0.668	0.14099
		0.668	0.02635				0.669	0.1409
		0.669	0.02619				0.669	0.14165
		0.67	0.02597				0.67	0.1416
		0.67	0.02597				0.671	0.14106
		0.671	0.02616				0.671	0.14149
		0.672	0.02661				0.672	0.14081
		0.672	0.0267				0.673	0.14121
		0.673	0.0267				0.673	0.14108
		0.674	0.02658				0.674	0.14148
		0.674	0.0259				0.675	0.14078
		0.675	0.02524				0.675	0.14071
		0.676	0.02443				0.676	0.14201
		0.676	0.02373				0.677	0.14321
		0.677	0.02392				0.677	0.14338
		0.678	0.02395				0.678	0.14391
		0.678	0.02364				0.679	0.1449
		0.679	0.02382				0.679	0.14496
		0.68	0.02443				0.68	0.14491
		0.68	0.02467				0.681	0.14524
		0.681	0.02487				0.681	0.14493
		0.682	0.02584				0.682	0.14414
		0.682	0.02625				0.683	0.14425
		0.683	0.02686				0.683	0.14479
		0.684	0.02668				0.684	0.14505
		0.684	0.02665				0.685	0.14538
		0.685	0.02693				0.685	0.14564
		0.686	0.02666				0.686	0.14596
		0.686	0.02625				0.687	0.14517
		0.687	0.0264				0.687	0.14487
		0.688	0.02608				0.688	0.14412
		0.688	0.0261				0.689	0.14425
		0.689	0.02643				0.689	0.14481
		0.69	0.02743				0.69	0.14518
		0.69	0.02778				0.691	0.14466
		0.691	0.02682				0.691	0.14422
		0.692	0.02654				0.692	0.14487
		0.692	0.02613				0.693	0.14556
		0.693	0.02616				0.693	0.14561
		0.694	0.02627				0.694	0.14632
		0.694	0.02571				0.695	0.14566
		0.695	0.0255				0.695	0.14569
		0.696	0.02512				0.696	0.14628
		0.696	0.02489				0.697	0.14677
		0.697	0.02524				0.697	0.1462
		0.698	0.0257				0.698	0.14843
		0.698	0.02632				0.699	0.14755
		0.699	0.02784				0.699	0.14632
		0.7	0.02943				0.7	0.14681
		0.7	0.02955				0.701	0.14682
		0.701	0.02955				0.701	0.14642
		0.702	0.02982				0.702	0.14748
		0.702	0.0298				0.703	0.14836
		0.703	0.03016				0.703	0.14834
		0.704	0.03063				0.704	0.14753
		0.704	0.03048				0.705	0.14793
		0.705	0.03082				0.705	0.14864
		0.706	0.02958				0.706	0.14907
		0.706	0.03045				0.707	0.14876
		0.707	0.03021				0.707	0.14873
		0.708	0.03				0.708	0.14802
		0.708	0.03089				0.709	0.14901
		0.709	0.03141				0.709	0.14905
		0.71	0.03153				0.71	0.14788
		0.71	0.03092				0.711	0.14713
		0.711	0.03054				0.711	0.14689
		0.712	0.03025				0.712	0.14727
		0.712	0.03033				0.713	0.14586
		0.713	0.03009				0.713	0.14599
		0.714	0.02923				0.714	0.14587
		0.714	0.0292				0.715	0.14482
		0.715	0.02959				0.715	0.14484
		0.716	0.02955				0.716	0.14506
		0.716	0.02956				0.717	0.14471
		0.717	0.02967				0.717	0.14499
		0.718	0.02944				0.718	0.145
		0.718	0.02991				0.719	0.14591
		0.719	0.03019				0.719	0.14524
		0.72	0.0307				0.72	0.14686
		0.72	0.03125				0.721	0.14803
		0.721	0.03103				0.721	0.14803
		0.722	0.03041				0.722	0.14921
		0.722	0.0304				0.723	0.14955
		0.723	0.02943				0.723	0.14972
		0.724	0.02964				0.724	0.15056
		0.724	0.03007				0.725	0.1516
		0.725	0.03055				0.725	0.15106
		0.726	0.0317				0.726	0.15001
		0.726	0.03195				0.727	0.15013
		0.727	0.03244				0.727	0.14911
		0.728	0.03229				0.728	0.14996
		0.728	0.03327				0.729	0.15018
		0.729	0.03407				0.729	0.14923
		0.73	0.03458				0.73	0.14852
		0.73	0.03461				0.731	0.14895
		0.731	0.03542				0.731	0.14844
		0.732	0.03549				0.732	0.14824
		0.732	0.03508				0.733	0.14868
		0.733	0.03485				0.733	0.14928
		0.734	0.03404				0.734	0.1498
		0.734	0.03402				0.735	0.14979
		0.735	0.03489				0.735	0.14896
		0.736	0.03513				0.736	0.14873
		0.736	0.03555				0.737	0.14885
		0.737	0.03543				0.737	0.14955
		0.738	0.03468				0.738	0.14864
		0.738	0.03425				0.739	0.14804
		0.739	0.03415				0.739	0.14883
		0.74	0.03443				0.74	0.1497
		0.74	0.03386				0.741	0.15027
		0.741	0.03387				0.741	0.15098
		0.742	0.03392				0.742	0.15146
		0.742	0.03342				0.743	0.15146
		0.743	0.03345				0.743	0.15002
		0.744	0.03378				0.744	0.15003
		0.744	0.0349				0.745	0.14966
		0.745	0.03577				0.745	0.14947
		0.746	0.03659				0.746	0.15108
		0.746	0.03668				0.747	0.15087
		0.747	0.0372				0.747	0.15056
		0.748	0.03697				0.748	0.15064
		0.748	0.03583				0.749	0.15097
		0.749	0.03506				0.749	0.15182
		0.75	0.03477				0.75	0.15163
		0.75	0.03412				0.751	0.15171
		0.751	0.03402				0.751	0.15185
		0.752	0.03405				0.752	0.15258
		0.752	0.03304				0.753	0.15224
		0.753	0.03218				0.753	0.1514
		0.754	0.03213				0.754	0.15097
		0.754	0.03257				0.755	0.15041
		0.755	0.03325				0.755	0.14941
		0.756	0.0335				0.756	0.14916
		0.756	0.03492				0.757	0.14912
		0.757	0.03582				0.757	0.14914
		0.758	0.03586				0.758	0.14888
		0.758	0.03569				0.759	0.15058
		0.759	0.03553				0.759	0.15024
		0.76	0.0356				0.76	0.14976
		0.76	0.03646				0.761	0.15021
		0.761	0.03714				0.761	0.15013
		0.762	0.03624				0.762	0.15074
		0.762	0.03532				0.763	0.15125
		0.763	0.03452				0.763	0.15234
		0.764	0.03448				0.764	0.15206
		0.764	0.03449				0.765	0.15216
		0.765	0.03442				0.765	0.15214
		0.766	0.0344				0.766	0.15259
		0.766	0.03445				0.767	0.15175
		0.767	0.03436				0.767	0.15149
		0.768	0.03503				0.768	0.15138
		0.768	0.0358				0.769	0.15271
		0.769	0.03681				0.769	0.15246
		0.77	0.0371				0.77	0.15334
		0.77	0.0373				0.771	0.15352
		0.771	0.03885				0.771	0.15399
		0.772	0.03934				0.772	0.15411
		0.772	0.03921				0.773	0.15307
		0.773	0.03975				0.773	0.15273
		0.774	0.03972				0.774	0.15225
		0.774	0.03982				0.775	0.15207
		0.775	0.04028				0.775	0.15134
		0.776	0.03971				0.776	0.15135
		0.776	0.03908				0.777	0.15227
		0.777	0.03868				0.777	0.15218
		0.778	0.03861				0.778	0.15303
		0.778	0.03813				0.779	0.15288
		0.779	0.03861				0.779	0.15281
		0.78	0.03904				0.78	0.15293
		0.78	0.03958				0.781	0.15284
		0.781	0.0402				0.781	0.15282
		0.782	0.04043				0.782	0.15257
		0.782	0.04095				0.783	0.15219
		0.783	0.04051				0.783	0.15222
		0.784	0.04006				0.784	0.15212
		0.784	0.04078				0.785	0.15183
		0.785	0.04075				0.785	0.15052
		0.786	0.04208				0.786	0.15038
		0.786	0.04271				0.787	0.15032
		0.787	0.04228				0.787	0.14977
		0.788	0.0421				0.788	0.15036
		0.788	0.04157				0.789	0.15065
		0.789	0.04153				0.789	0.15028
		0.79	0.04033				0.79	0.1497
		0.79	0.03964				0.791	0.14909
		0.791	0.03959				0.791	0.14892
		0.792	0.03958				0.792	0.14845
		0.792	0.03979				0.793	0.14901
		0.793	0.03996				0.793	0.15014
		0.794	0.03884				0.794	0.15027
		0.794	0.03924				0.795	0.15
		0.795	0.03955				0.795	0.14989
		0.796	0.03966				0.796	0.14973
		0.796	0.04057				0.797	0.14887
		0.797	0.04151				0.797	0.14892
		0.798	0.04142				0.798	0.14922
		0.798	0.04136				0.799	0.15001
		0.799	0.04155				0.799	0.15023
		0.8	0.04234				0.8	0.1499
		0.8	0.04221				0.801	0.14911
		0.801	0.04148				0.801	0.14927
		0.802	0.0403				0.802	0.14906
		0.802	0.03931				0.803	0.149
		0.803	0.03809				0.803	0.14751
		0.804	0.03842				0.804	0.14702
		0.804	0.03758				0.805	0.14729
		0.805	0.03798				0.805	0.14765
		0.806	0.03865				0.806	0.14778
		0.806	0.0379				0.807	0.14741
		0.807	0.03811				0.807	0.14774
		0.808	0.0379				0.808	0.14804
		0.808	0.03735				0.809	0.14796
		0.809	0.03797				0.809	0.14824
		0.81	0.03872				0.81	0.14876
		0.81	0.03931				0.811	0.14894
		0.811	0.03907				0.811	0.14821
		0.812	0.03949				0.812	0.14795
		0.812	0.03974				0.813	0.14782
		0.813	0.03971				0.813	0.14818
		0.814	0.03978				0.814	0.14829
		0.814	0.0407				0.815	0.14849
		0.815	0.04071				0.815	0.14844
		0.816	0.04091				0.816	0.14912
		0.816	0.04135				0.817	0.14966
		0.817	0.04293				0.817	0.15011
		0.818	0.04287				0.818	0.15052
		0.818	0.04404				0.819	0.15094
		0.819	0.04341				0.819	0.15056
		0.82	0.04387				0.82	0.15008
		0.82	0.04387				0.821	0.14974
		0.821	0.04311				0.821	0.14968
		0.822	0.04284				0.822	0.14976
		0.822	0.04273				0.823	0.14995
		0.823	0.04285				0.823	0.15089
		0.824	0.0433				0.824	0.15193
		0.824	0.04325				0.825	0.15205
		0.825	0.04277				0.825	0.15233
		0.826	0.04234				0.826	0.15262
		0.826	0.04216				0.827	0.15188
		0.827	0.0422				0.827	0.15125
		0.828	0.04108				0.828	0.15172
		0.828	0.04158				0.829	0.15203
		0.829	0.0426				0.829	0.15232
		0.83	0.04186				0.83	0.1518
		0.83	0.04135				0.831	0.15097
		0.831	0.04081				0.831	0.15054
		0.832	0.04122				0.832	0.14991
		0.832	0.04147				0.833	0.15002
		0.833	0.0415				0.833	0.15053
		0.834	0.04235				0.834	0.15121
		0.834	0.04223				0.835	0.15108
		0.835	0.04302				0.835	0.15079
		0.836	0.04341				0.836	0.15125
		0.836	0.04358				0.837	0.15182
		0.837	0.04312				0.837	0.15194
		0.838	0.04371				0.838	0.15148
		0.838	0.04352				0.839	0.15145
		0.839	0.04326				0.839	0.15135
		0.84	0.04459				0.84	0.15158
		0.84	0.04607				0.841	0.15147
		0.841	0.04609				0.841	0.15141
		0.842	0.04695				0.842	0.15168
		0.842	0.04704				0.843	0.15184
		0.843	0.04748				0.843	0.15153
		0.844	0.04734				0.844	0.15181
		0.844	0.04796				0.845	0.15281
		0.845	0.04733				0.845	0.15302
		0.846	0.04721				0.846	0.1524
		0.846	0.04731				0.847	0.15238
		0.847	0.04761				0.847	0.15235
		0.848	0.04738				0.848	0.15322
		0.848	0.0478				0.849	0.15301
		0.849	0.04742				0.849	0.15221
		0.85	0.04744				0.85	0.15141
		0.85	0.04717				0.851	0.15046
		0.851	0.04738				0.851	0.14994
		0.852	0.04719				0.852	0.15031
		0.852	0.04651				0.853	0.15045
		0.853	0.0461				0.853	0.15145
		0.854	0.04659				0.854	0.15238
		0.854	0.04734				0.855	0.15168
		0.855	0.04828				0.855	0.15108
		0.856	0.04836				0.856	0.15191
		0.856	0.04831				0.857	0.15186
		0.857	0.04778				0.857	0.15114
		0.858	0.04723				0.858	0.15074
		0.858	0.0485				0.859	0.14955
		0.859	0.04912				0.859	0.14877
		0.86	0.04949				0.86	0.14929
		0.86	0.04994				0.861	0.15007
		0.861	0.05022				0.861	0.14947
		0.862	0.05027				0.862	0.14962
		0.862	0.05069				0.863	0.14964
		0.863	0.05109				0.863	0.15019
		0.864	0.05058				0.864	0.15095
		0.864	0.05056				0.865	0.15102
		0.865	0.05036				0.865	0.15155
		0.866	0.04979				0.866	0.15149
		0.866	0.0492				0.867	0.1523
		0.867	0.04884				0.867	0.15162
		0.868	0.04858				0.868	0.15123
		0.868	0.04843				0.869	0.15125
		0.869	0.04894				0.869	0.15117
		0.87	0.04958				0.87	0.15152
		0.87	0.04957				0.871	0.15168
		0.871	0.04938				0.871	0.15173
		0.872	0.04982				0.872	0.15041
		0.872	0.05023				0.873	0.15091
		0.873	0.04976				0.873	0.15019
		0.874	0.04972				0.874	0.15011
		0.874	0.0499				0.875	0.14945
		0.875	0.05017				0.875	0.15051
		0.876	0.05022				0.876	0.15043
		0.876	0.05009				0.877	0.15078
		0.877	0.04972				0.877	0.15146
		0.878	0.04963				0.878	0.15134
		0.878	0.05037				0.879	0.15141
		0.879	0.05089				0.879	0.15184
		0.88	0.05088				0.88	0.15212
		0.88	0.05112				0.881	0.15205
		0.881	0.05125				0.881	0.15207
		0.882	0.05119				0.882	0.15231
		0.882	0.05181				0.883	0.15288
		0.883	0.05231				0.883	0.15263
		0.884	0.05196				0.884	0.15343
		0.884	0.05198				0.885	0.15471
		0.885	0.05322				0.885	0.15545
		0.886	0.05409				0.886	0.15564
		0.886	0.05377				0.887	0.15472
		0.887	0.05402				0.887	0.15431
		0.888	0.05453				0.888	0.15462
		0.888	0.05468				0.889	0.15519
		0.889	0.05557				0.889	0.15469
		0.89	0.05682				0.89	0.15399
		0.89	0.05766				0.891	0.15446
		0.891	0.05792				0.891	0.15509
		0.892	0.05817				0.892	0.15628
		0.892	0.05816				0.893	0.15647
		0.893	0.05828				0.893	0.15619
		0.894	0.05943				0.894	0.15609
		0.894	0.05983				0.895	0.15573
		0.895	0.05994				0.895	0.15562
		0.896	0.05922				0.896	0.15597
		0.896	0.05988				0.897	0.15569
		0.897	0.06086				0.897	0.15476
		0.898	0.06102				0.898	0.15468
		0.898	0.06152				0.899	0.15415
		0.899	0.06178				0.899	0.15366
		0.9	0.06205				0.9	0.15334
		0.9	0.06181				0.901	0.1529
		0.901	0.06163				0.901	0.15204
		0.902	0.06142				0.902	0.15215
		0.902	0.06164				0.903	0.1521
		0.903	0.0622				0.903	0.15139
		0.904	0.06271				0.904	0.15118
		0.904	0.06318				0.905	0.1515
		0.905	0.06191				0.905	0.15197
		0.906	0.06202				0.906	0.15225
		0.906	0.06183				0.907	0.15197
		0.907	0.06142				0.907	0.15215
		0.908	0.06199				0.908	0.15238
		0.908	0.06142				0.909	0.15153
		0.909	0.06105				0.909	0.15119
		0.91	0.06092				0.91	0.15074
		0.91	0.06165				0.911	0.15022
		0.911	0.06213				0.911	0.1501
		0.912	0.06123				0.912	0.15046
		0.912	0.06059				0.913	0.15022
		0.913	0.06077				0.913	0.14937
		0.914	0.06041				0.914	0.14854
		0.914	0.06192				0.915	0.14797
		0.915	0.06303				0.915	0.14746
		0.916	0.06248				0.916	0.14728
		0.916	0.06245				0.917	0.14707
		0.917	0.06254				0.917	0.14612
		0.918	0.06185				0.918	0.14494
		0.918	0.0607				0.919	0.14445
		0.919	0.06041				0.919	0.14419
		0.92	0.06255				0.92	0.14392
		0.92	0.06256				0.921	0.14408
		0.921	0.06317				0.921	0.14358
		0.922	0.06412				0.922	0.14298
		0.922	0.06346				0.923	0.14238
		0.923	0.06336				0.923	0.14199
		0.924	0.06407				0.924	0.14203
		0.924	0.06374				0.925	0.14217
		0.925	0.06303				0.925	0.14209
		0.926	0.06397				0.926	0.14162
		0.926	0.06382				0.927	0.14085
		0.927	0.06293				0.927	0.14011
		0.928	0.06325				0.928	0.13991
		0.928	0.06304				0.929	0.13969
		0.929	0.06264				0.929	0.13914
		0.93	0.062				0.93	0.13953
		0.93	0.06203				0.93	0.13911
		0.931	0.06085				0.931	0.13848
		0.932	0.06098				0.932	0.13885
		0.932	0.06157				0.932	0.13904
		0.933	0.06212				0.933	0.1389
		0.934	0.06335				0.934	0.14009
		0.934	0.06355				0.934	0.14004
		0.935	0.06348				0.935	0.14007
		0.936	0.06312				0.936	0.141
		0.936	0.06235				0.936	0.1415
		0.937	0.06169				0.937	0.14168
		0.938	0.06153				0.938	0.14185
		0.938	0.06364				0.938	0.14179
		0.939	0.06362				0.939	0.14198
		0.94	0.06422				0.94	0.14246
		0.94	0.06421				0.94	0.14225
		0.941	0.06416				0.941	0.14177
		0.942	0.06498				0.942	0.14144
		0.942	0.06573				0.942	0.14137
		0.943	0.06531				0.943	0.14144
		0.944	0.06496				0.944	0.14151
		0.944	0.06431				0.944	0.14201
		0.945	0.06504				0.945	0.14209
		0.946	0.06503				0.946	0.14243
		0.946	0.06556				0.946	0.14278
		0.947	0.06591				0.947	0.14309
		0.948	0.06524				0.948	0.14354
		0.948	0.06509				0.948	0.14417
		0.949	0.06612				0.949	0.14486
		0.95	0.06685				0.95	0.14548
		0.95	0.06699				0.95	0.14619
		0.951	0.06711				0.951	0.146
		0.952	0.06783				0.952	0.14736
		0.952	0.06856				0.952	0.14722
		0.953	0.06757				0.953	0.14727
		0.954	0.0672				0.954	0.14646
		0.954	0.06661				0.954	0.14626
		0.955	0.06595				0.955	0.14759
		0.956	0.06612				0.956	0.14729
		0.956	0.06597				0.956	0.14805
		0.957	0.06639				0.957	0.14812
		0.958	0.06668				0.958	0.1481
		0.958	0.06659				0.958	0.14806
		0.959	0.06613				0.959	0.14816
		0.96	0.06627				0.96	0.14879
		0.96	0.06649				0.96	0.14937
		0.961	0.06661				0.961	0.14989
		0.962	0.06746				0.962	0.15047
		0.962	0.06879				0.962	0.15062
		0.963	0.06942				0.963	0.15098
		0.964	0.07007				0.964	0.15135
		0.964	0.07033				0.964	0.15156
		0.965	0.06974				0.965	0.15239
		0.966	0.06971				0.966	0.15256
		0.966	0.0698				0.966	0.15172
		0.967	0.06921				0.967	0.15144
		0.968	0.06935				0.968	0.151
		0.968	0.06997				0.968	0.1511
		0.969	0.07032				0.969	0.15107
		0.97	0.07057				0.97	0.14984
		0.97	0.07072				0.97	0.14963
		0.971	0.07051				0.971	0.14914
		0.972	0.06994				0.972	0.14854
		0.972	0.06964				0.972	0.14828
		0.973	0.07009				0.973	0.14745
		0.974	0.07028				0.974	0.14684
		0.974	0.07023				0.974	0.14664
		0.975	0.07059				0.975	0.14612
		0.976	0.0714				0.976	0.14552
		0.976	0.07214				0.976	0.14521
		0.977	0.07264				0.977	0.1453
		0.978	0.07238				0.978	0.14416
		0.978	0.0724				0.978	0.1434
		0.979	0.0725				0.979	0.14241
		0.98	0.07137				0.98	0.14184
		0.98	0.07082				0.98	0.14279
		0.981	0.07171				0.981	0.14305
		0.982	0.07225				0.982	0.14226
		0.982	0.07207				0.982	0.1415
		0.983	0.0721				0.983	0.14046
		0.984	0.07278				0.984	0.14031
		0.984	0.0729				0.984	0.13912
		0.985	0.07352				0.985	0.14057
		0.986	0.07255				0.986	0.13936
		0.986	0.07337				0.986	0.13917
		0.987	0.07429				0.987	0.1409
		0.988	0.07427				0.988	0.14135
		0.988	0.07439				0.988	0.14125
		0.989	0.07416				0.989	0.1405
		0.99	0.07483				0.99	0.14015
		0.99	0.07383				0.99	0.13951
		0.991	0.07295				0.991	0.13917
		0.992	0.07302				0.992	0.1381
		0.992	0.07346				0.992	0.13721
		0.993	0.07385				0.993	0.13754
		0.994	0.07403				0.994	0.13772
		0.994	0.07387				0.994	0.1371
		0.995	0.07368				0.995	0.13789
		0.996	0.07361				0.996	0.13707
		0.996	0.07365				0.996	0.13675
		0.997	0.07383				0.997	0.13678
		0.998	0.07446				0.998	0.13651
		0.998	0.07549				0.998	0.13587
		0.999	0.07587				0.999	0.13514
		1	0.07638				1	0.13563
		1	0.07566				1	0.13593
		1001	0.07552				1001	0.13674
		1002	0.07612				1002	0.13729
		1002	0.07593				1002	0.13622
		1003	0.07737				1003	0.13687
		1004	0.07848				1004	0.13675
		1004	0.07976				1004	0.13637
		1005	0.08075				1005	0.13596
		1006	0.08035				1006	0.13691
		1006	0.08165				1006	0.13691
		1007	0.08179				1007	0.13607
		1008	0.08128				1008	0.1351
		1008	0.08136				1008	0.13488
		1009	0.08114				1009	0.13501
		1.01	0.08087				1.01	0.13633
		1.01	0.0808				1.01	0.13624
		1011	0.08105				1011	0.13743
		1012	0.08179				1012	0.1372
		1012	0.08325				1012	0.13673
		1013	0.08362				1013	0.13621
		1014	0.0836				1014	0.1357
		1014	0.08446				1014	0.1358
		1015	0.08504				1015	0.13638
		1016	0.08451				1016	0.13714
		1016	0.08415				1016	0.13651
		1017	0.08364				1017	0.13685
		1018	0.08349				1018	0.13823
		1018	0.08397				1018	0.13747
		1019	0.08437				1019	0.13775
		1.02	0.0849				1.02	0.13716
		1.02	0.08488				1.02	0.13564
		1021	0.08522				1021	0.13576
		1022	0.08532				1022	0.1366
		1022	0.086				1022	0.13599
		1023	0.08627				1023	0.13594
		1024	0.08642				1024	0.13735
		1024	0.08742				1024	0.13788
		1025	0.08942				1025	0.13937
		1026	0.09095				1026	0.13977
		1026	0.09132				1026	0.13878
		1027	0.0916				1027	0.13882
		1028	0.09169				1028	0.13821
		1028	0.09199				1028	0.13686
		1029	0.09262				1029	0.13738
		1.03	0.09276				1.03	0.13722
		1.03	0.0927				1.03	0.13724
		1031	0.09315				1031	0.13728
		1032	0.09284				1032	0.13753
		1032	0.09302				1032	0.13808
		1033	0.09287				1033	0.13843
		1034	0.09277				1034	0.13844
		1034	0.09341				1034	0.13798
		1035	0.09442				1035	0.13674
		1036	0.09521				1036	0.13685
		1036	0.09455				1036	0.13569
		1037	0.09367				1037	0.13508
		1038	0.09311				1038	0.13473
		1038	0.09204				1038	0.13411
		1039	0.09068				1039	0.13216
		1.04	0.09001				1.04	0.13244
		1.04	0.09043				1.04	0.13309
		1041	0.09135				1041	0.13452
		1042	0.09194				1042	0.13481
		1042	0.09276				1042	0.13505
		1043	0.09287				1043	0.13425
		1044	0.0924				1044	0.13369
		1044	0.09214				1044	0.13326
		1045	0.09216				1045	0.13355
		1046	0.09164				1046	0.13404
		1046	0.09142				1046	0.13501
		1047	0.09143				1047	0.134
		1047	0.0915				1048	0.13393
		1048	0.09064				1048	0.13291
		1049	0.09066				1049	0.13223
		1049	0.09137				1.05	0.1333
		1.05	0.09267				1.05	0.13335
		1051	0.09279				1051	0.13184
		1051	0.09253				1052	0.13115
		1052	0.09281				1052	0.13097
		1053	0.09279				1053	0.13121
		1053	0.09252				1054	0.13122
		1054	0.09169				1054	0.131
		1055	0.09138				1055	0.12993
		1055	0.09146				1056	0.13024
		1056	0.09211				1056	0.13044
		1057	0.09165				1057	0.12905
		1057	0.09169				1058	0.12833
		1058	0.09093				1058	0.12674
		1059	0.08998				1059	0.12611
		1059	0.09				1.06	0.12642
		1.06	0.08996				1.06	0.12518
		1061	0.09012				1061	0.12705
		1061	0.08966				1062	0.12703
		1062	0.08937				1062	0.12589
		1063	0.08953				1063	0.12723
		1063	0.08967				1064	0.12749
		1064	0.08927				1064	0.12725
		1065	0.08913				1065	0.12625
		1065	0.08907				1066	0.12406
		1066	0.08954				1066	0.1236
		1067	0.09036				1067	0.12216
		1067	0.09045				1068	0.12221
		1068	0.09029				1068	0.12291
		1069	0.09058				1069	0.12302
		1069	0.09121				1.07	0.12371
		1.07	0.09137				1.07	0.12303
		1071	0.09141				1071	0.1249
		1071	0.09175				1072	0.12644
		1072	0.0929				1072	0.12762
		1073	0.09347				1073	0.12793
		1073	0.09316				1074	0.12796
		1074	0.09323				1074	0.12766
		1075	0.09376				1075	0.12727
		1075	0.09314				1076	0.12743
		1076	0.09349				1076	0.12736
		1077	0.09361				1077	0.12846
		1077	0.09386				1078	0.12788
		1078	0.09354				1078	0.12819
		1079	0.09364				1079	0.1286
		1079	0.09387				1.08	0.12817
		1.08	0.09447				1.08	0.12782
		1081	0.09477				1081	0.12694
		1081	0.09552				1082	0.12648
		1082	0.09526				1082	0.12659
		1083	0.09467				1083	0.12588
		1083	0.09407				1084	0.12495
		1084	0.09493				1084	0.12546
		1085	0.09518				1085	0.12585
		1085	0.09456				1086	0.12547
		1086	0.09449				1086	0.1252
		1087	0.09458				1087	0.12545
		1087	0.09493				1088	0.12519
		1088	0.09582				1088	0.12457
		1089	0.09615				1089	0.12454
		1089	0.09625				1.09	0.12393
		1.09	0.09658				1.09	0.12396
		1091	0.09695				1091	0.12428
		1091	0.09719				1092	0.12514
		1092	0.09843				1092	0.12517
		1093	0.0989				1093	0.12492
		1093	0.09964				1094	0.12537
		1094	0.1002				1094	0.12407
		1095	0.10174				1095	0.12362
		1095	0.10198				1096	0.12392
		1096	0.10207				1096	0.12225
		1097	0.10253				1097	0.12172
		1097	0.10293				1098	0.12236
		1098	0.10393				1098	0.12348
		1099	0.10504				1099	0.12451
		1099	0.10506				1.1	0.12498
		1.1	0.10534				1.1	0.12572
		1101	0.10561				1101	0.12585
		1101	0.1056				1102	0.12569
		1102	0.10575				1102	0.12557
		1103	0.10632				1103	0.12608
		1103	0.10682				1104	0.12651
		1104	0.10701				1104	0.12572
		1105	0.10844				1105	0.12545
		1105	0.10987				1106	0.12501
		1106	0.1111				1106	0.1243
		1107	0.11173				1107	0.12377
		1107	0.1121				1108	0.12339
		1108	0.11238				1108	0.12313
		1109	0.11338				1109	0.12297
		1109	0.11397				1.11	0.12313
		1.11	0.11579				1.11	0.12323
		1111	0.11618				1111	0.12362
		1111	0.11671				1112	0.12274
		1112	0.1172				1112	0.12126
		1113	0.11842				1113	0.12054
		1113	0.1176				1114	0.11985
		1114	0.11736				1114	0.12017
		1115	0.1181				1115	0.12067
		1115	0.11864				1116	0.12031
		1116	0.11879				1116	0.12084
		1117	0.11903				1117	0.12128
		1117	0.11916				1118	0.11994
		1118	0.1202				1118	0.119
		1119	0.1218				1119	0.11929
		1119	0.12253				1.12	0.11952
		1.12	0.12355				1.12	0.11937
		1121	0.12344				1121	0.11961
		1121	0.12302				1122	0.12003
		1122	0.12205				1122	0.12088
		1123	0.12262				1123	0.12136
		1123	0.12305				1124	0.12082
		1124	0.12355				1124	0.12052
		1125	0.12375				1125	0.12023
		1125	0.12303				1126	0.11975
		1126	0.12329				1126	0.11919
		1127	0.12359				1127	0.11842
		1127	0.12363				1128	0.11842
		1128	0.12363				1128	0.11799
		1129	0.12461				1129	0.11759
		1129	0.12472				1.13	0.11779
		1.13	0.12554				1.13	0.11788
		1131	0.12476				1131	0.11775
		1131	0.12402				1132	0.11706
		1132	0.12383				1132	0.1162
		1133	0.12433				1133	0.11551
		1133	0.12519				1134	0.11503
		1134	0.12587				1134	0.11491
		1135	0.12558				1135	0.11547
		1135	0.12534				1136	0.1153
		1136	0.12394				1136	0.1148
		1137	0.12398				1137	0.11455
		1137	0.12411				1138	0.11416
		1138	0.12345				1138	0.11383
		1139	0.12222				1139	0.11406
		1139	0.1209				1.14	0.11477
		1.14	0.12017				1.14	0.11504
		1141	0.11971				1141	0.11584
		1141	0.11949				1142	0.1162
		1142	0.11948				1142	0.11572
		1143	0.11876				1143	0.11516
		1143	0.11843				1144	0.11458
		1144	0.11795				1144	0.11403
		1145	0.11736				1145	0.1148
		1145	0.11741				1146	0.11572
		1146	0.1174				1146	0.11714
		1147	0.11847				1147	0.11818
		1147	0.11893				1148	0.1183
		1148	0.11868				1148	0.11793
		1149	0.11976				1149	0.11763
		1149	0.12026				1.15	0.1165
		1.15	0.12025				1.15	0.11641
		1151	0.11968				1151	0.11712
		1151	0.11955				1152	0.11638
		1152	0.11866				1152	0.11559
		1153	0.11835				1153	0.11513
		1153	0.11811				1154	0.11413
		1154	0.11816				1154	0.11439
		1155	0.11886				1155	0.11323
		1155	0.12026				1156	0.11266
		1156	0.12033				1156	0.11259
		1157	0.12056				1157	0.11282
		1157	0.11997				1158	0.1125
		1158	0.11931				1158	0.11322
		1159	0.11932				1159	0.11431
		1159	0.11965				1.16	0.11461
		1.16	0.11979				1.16	0.11552
		1161	0.12049				1161	0.11568
		1161	0.12049				1162	0.11521
		1162	0.11988				1162	0.11478
		1163	0.11969				1163	0.11448
		1163	0.11973				1164	0.11448
		1164	0.12035				1164	0.11427
		1165	0.12054				1165	0.11477
		1165	0.12038				1166	0.11527
		1166	0.12018				1166	0.11478
		1167	0.11954				1167	0.11452
		1167	0.11955				1168	0.11425
		1168	0.12005				1168	0.11418
		1169	0.12112				1169	0.11375
		1169	0.12257				1.17	0.11415
		1.17	0.12354				1.17	0.11417
		1171	0.12392				1171	0.11377
		1171	0.12372				1172	0.11437
		1172	0.12298				1172	0.11338
		1173	0.12287				1173	0.11308
		1173	0.12379				1174	0.11164
		1174	0.12427				1174	0.11043
		1175	0.12426				1175	0.11151
		1175	0.12367				1176	0.11177
		1176	0.12324				1176	0.11124
		1177	0.12288				1177	0.1109
		1177	0.12304				1178	0.1124
		1178	0.12336				1178	0.11207
		1179	0.12308				1179	0.11179
		1179	0.12238				1.18	0.11165
		1.18	0.12201				1.18	0.1122
		1181	0.12181				1181	0.11235
		1181	0.12094				1182	0.11285
		1182	0.1203				1182	0.11179
		1183	0.12013				1183	0.11148
		1183	0.12038				1184	0.11088
		1184	0.12041				1184	0.11021
		1185	0.11989				1185	0.1107
		1185	0.11984				1186	0.11084
		1186	0.12026				1186	0.1111
		1187	0.12112				1187	0.11173
		1187	0.12228				1188	0.11042
		1188	0.1226				1188	0.11032
		1189	0.12263				1189	0.1101
		1189	0.12267				1.19	0.11075
		1.19	0.12226				1.19	0.11064
		1191	0.12248				1191	0.10984
		1191	0.12286				1192	0.11026
		1192	0.12251				1192	0.11006
		1193	0.12159				1193	0.11076
		1193	0.121				1194	0.10994
		1194	0.12078				1194	0.11062
		1195	0.12031				1195	0.11126
		1195	0.1204				1196	0.11236
		1196	0.12028				1196	0.11235
		1197	0.12071				1197	0.11153
		1197	0.12152				1198	0.11161
		1198	0.12224				1198	0.11085
		1199	0.12275				1199	0.11057
		1199	0.12321				1.2	0.11164
		1.2	0.12403				1.2	0.11125
		1201	0.12499				1201	0.11072
		1201	0.12499				1202	0.11016
		1202	0.12386				1202	0.11054
		1203	0.12288				1203	0.10978
		1203	0.12283				1204	0.10978
		1204	0.12331				1204	0.11022
		1205	0.12455				1205	0.11005
		1205	0.12665				1206	0.11023
		1206	0.12674				1206	0.11067
		1207	0.12704				1207	0.1108
		1207	0.12702				1208	0.10994
		1208	0.12845				1208	0.10913
		1209	0.12979				1209	0.10927
		1209	0.13039				1.21	0.10924
		1.21	0.13152				1.21	0.10821
		1211	0.13305				1211	0.10725
		1211	0.13355				1212	0.10746
		1212	0.13343				1212	0.10688
		1213	0.13466				1213	0.10581
		1213	0.135				1214	0.10575
		1214	0.13603				1214	0.10576
		1215	0.13799				1215	0.10635
		1215	0.13822				1216	0.10766
		1216	0.13857				1216	0.10863
		1217	0.13905				1217	0.1091
		1217	0.13961				1218	0.10907
		1218	0.13996				1218	0.10917
		1219	0.1395				1219	0.10998
		1219	0.13963				1.22	0.11021
		1.22	0.13888				1.22	0.11166
		1221	0.13841				1221	0.11358
		1221	0.1384				1222	0.11407
		1222	0.13741				1222	0.11359
		1223	0.1372				1223	0.1134
		1223	0.1386				1224	0.1132
		1224	0.13962				1224	0.11243
		1225	0.14017				1225	0.11155
		1225	0.14095				1226	0.11077
		1226	0.14297				1226	0.11098
		1227	0.14299				1227	0.11053
		1227	0.14352				1228	0.11012
		1228	0.14384				1228	0.10946
		1229	0.1436				1229	0.10871
		1229	0.14359				1.23	0.10894
		1.23	0.14341				1.23	0.10931
		1231	0.14375				1231	0.1094
		1231	0.14491				1232	0.11051
		1232	0.14482				1232	0.11106
		1233	0.14391				1233	0.11069
		1233	0.14263				1234	0.11146
		1234	0.14279				1234	0.11183
		1235	0.1423				1235	0.11156
		1235	0.14378				1236	0.11072
		1236	0.14469				1236	0.11031
		1237	0.14488				1237	0.10982
		1237	0.14471				1238	0.10946
		1238	0.1449				1238	0.1095
		1239	0.14425				1239	0.10973
		1239	0.14454				1.24	0.10926
		1.24	0.14369				1.24	0.10928
		1241	0.14303				1241	0.10939
		1241	0.14225				1242	0.10944
		1242	0.14226				1242	0.10923
		1243	0.14175				1243	0.10912
		1243	0.1407				1244	0.10903
		1244	0.13986				1244	0.10865
		1245	0.13971				1245	0.10807
		1245	0.14075				1246	0.10743
		1246	0.14047				1246	0.10742
		1247	0.14086				1247	0.10775
		1247	0.1409				1248	0.10741
		1248	0.14009				1248	0.10684
		1249	0.14048				1249	0.10649
		1249	0.14087				1.25	0.10583
		1.25	0.1403				1.25	0.1057
		1251	0.14064				1251	0.10572
		1251	0.14104				1252	0.10627
		1252	0.14225				1252	0.10621
		1253	0.14244				1253	0.10631
		1253	0.14301				1254	0.10457
		1254	0.14344				1254	0.10478
		1255	0.14396				1255	0.10317
		1255	0.14408				1256	0.10234
		1256	0.14393				1256	0.10242
		1257	0.14347				1257	0.10217
		1257	0.14324				1258	0.10195
		1258	0.14332				1258	0.10268
		1259	0.14299				1259	0.10274
		1259	0.14272				1.26	0.10313
		1.26	0.14264				1.26	0.10326
		1261	0.14223				1261	0.10241
		1261	0.14244				1262	0.10237
		1262	0.14244				1262	0.10265
		1263	0.1424				1263	0.10324
		1263	0.14235				1264	0.10307
		1264	0.14198				1264	0.10193
		1265	0.14151				1265	0.1014
		1265	0.14192				1266	0.10097
		1266	0.14294				1266	0.09993
		1267	0.143				1267	0.09903
		1267	0.14294				1268	0.0977
		1268	0.14323				1268	0.09686
		1269	0.14409				1269	0.09699
		1269	0.14317				1.27	0.09719
		1.27	0.1428				1.27	0.09744
		1271	0.1432				1271	0.09812
		1271	0.14278				1272	0.09808
		1272	0.14272				1272	0.09727
		1273	0.14313				1273	0.09617
		1273	0.14363				1274	0.09506
		1274	0.14468				1274	0.09464
		1275	0.14557				1275	0.09462
		1275	0.14587				1276	0.09402
		1276	0.14615				1276	0.09378
		1277	0.14669				1277	0.09367
		1277	0.14736				1278	0.09344
		1278	0.14806				1278	0.09343
		1279	0.14861				1279	0.09334
		1279	0.14838				1.28	0.09282
		1.28	0.14859				1.28	0.0924
		1281	0.14896				1281	0.09213
		1281	0.14862				1282	0.09187
		1282	0.14917				1282	0.09228
		1283	0.14908				1283	0.09195
		1283	0.14833				1284	0.09209
		1284	0.14947				1284	0.09151
		1285	0.14979				1285	0.09045
		1285	0.15071				1286	0.08995
		1286	0.15				1286	0.08922
		1287	0.1502				1287	0.08875
		1287	0.14979				1288	0.08869
		1288	0.14937				1288	0.08803
		1289	0.14841				1289	0.08734
		1289	0.14879				1.29	0.08659
		1.29	0.14971				1.29	0.08635
		1291	0.1501				1291	0.08606
		1291	0.14978				1292	0.08555
		1292	0.14967				1292	0.08496
		1293	0.14956				1293	0.08445
		1293	0.1496				1294	0.0837
		1294	0.1498				1294	0.0834
		1295	0.15074				1295	0.083
		1295	0.15169				1296	0.0826
		1296	0.15244				1296	0.0827
		1297	0.15318				1297	0.083
		1297	0.15329				1298	0.08345
		1298	0.15305				1298	0.08301
		1299	0.15276				1299	0.08224
		1299	0.15227				1.3	0.08237
		1.3	0.15217				1.3	0.08364
		1301	0.15265				1301	0.08464
		1301	0.15306				1302	0.08467
		1302	0.1535				1302	0.08426
		1303	0.15354				1303	0.08386
		1303	0.15319				1304	0.08332
		1304	0.15292				1304	0.0825
		1305	0.15226				1305	0.08219
		1305	0.15244				1306	0.08167
		1306	0.15292				1306	0.08132
		1307	0.15294				1307	0.08139
		1307	0.15277				1308	0.08134
		1308	0.15201				1308	0.08106
		1309	0.15133				1309	0.08052
		1309	0.15151				1.31	0.07978
		1.31	0.15182				1.31	0.07879
		1311	0.15214				1311	0.07855
		1311	0.15184				1312	0.07878
		1312	0.1518				1312	0.07862
		1313	0.15198				1313	0.07879
		1313	0.15226				1314	0.07911
		1314	0.15212				1314	0.07921
		1315	0.15207				1315	0.0781
		1315	0.15213				1316	0.07746
		1316	0.15187				1316	0.07789
		1317	0.15238				1317	0.07758
		1317	0.15227				1318	0.07756
		1318	0.15196				1318	0.07819
		1319	0.15181				1319	0.07826
		1319	0.15164				1.32	0.0782
		1.32	0.15196				1.32	0.0782
		1321	0.15261				1321	0.0775
		1321	0.15326				1322	0.07675
		1322	0.15347				1322	0.0764
		1323	0.1532				1323	0.07594
		1323	0.15318				1324	0.07531
		1324	0.15317				1324	0.07516
		1325	0.1535				1325	0.07439
		1325	0.15428				1326	0.07334
		1326	0.15495				1326	0.07249
		1327	0.15548				1327	0.07243
		1327	0.15565				1328	0.0719
		1328	0.15536				1328	0.07218
		1329	0.15541				1329	0.07155
		1329	0.15579				1.33	0.07058
		1.33	0.15596				1.33	0.06995
[truncated: 35,589 more rows]

## Sheet: Figure 2a
Figure 2a	Size exclusion chromatogramm of PelBC reconstituted in MSP1D1 nanodisc						SDS-PAGE of an PelBC reconstitution in MSP1D1 nanodisc (conc. sample)
	Elution volume	Absorbance @ 280 nm
	[mL]	[mAU]
	0	0.06354
	0.001	0.06367
	0.002	0.06656
	0.002	0.06869
	0.003	0.07044
	0.004	0.0713
	0.004	0.07366
	0.005	0.07637
	0.006	0.07811
	0.006	0.08004
	0.007	0.082
	0.008	0.08359
	0.008	0.08583
	0.009	0.08879
	0.01	0.09122
	0.01	0.09288
	0.011	0.09471
	0.012	0.09652
	0.012	0.09736
	0.013	0.09836
	0.014	0.09921
	0.014	0.09774
	0.015	0.09782
	0.016	0.09801
	0.016	0.09759
	0.017	0.09766
	0.018	0.09868
	0.018	0.10093
	0.019	0.09973
	0.02	0.09929
	0.02	0.09914
	0.021	0.09975
	0.022	0.09947
	0.022	0.09926
	0.023	0.09959
	0.024	0.09962
	0.024	0.0994
	0.025	0.09891
	0.026	0.09825
	0.026	0.09728
	0.027	0.09621
	0.028	0.09551
	0.028	0.09445
	0.029	0.09371
	0.03	0.09441
	0.03	0.09443
	0.031	0.09427
	0.032	0.09362
	0.032	0.09291
	0.033	0.09181
	0.034	0.09143
	0.034	0.09088
	0.035	0.09087
	0.036	0.09058
	0.036	0.09161
	0.037	0.09145
	0.038	0.09169
	0.038	0.09235
	0.039	0.09263
	0.04	0.09262
	0.04	0.0916
	0.041	0.09164
	0.042	0.09242
	0.042	0.09381
	0.043	0.09277
	0.044	0.09374
	0.044	0.09631
	0.045	0.09748
	0.046	0.09907
	0.046	0.10038
	0.047	0.10256
	0.048	0.10188
	0.048	0.10302
	0.049	0.10374
	0.05	0.10486
	0.05	0.10645
	0.051	0.10853
	0.052	0.10958
	0.052	0.10943
	0.053	0.1094
	0.054	0.11042
	0.054	0.11056
	0.055	0.10976
	0.056	0.10886
	0.056	0.10739
	0.057	0.10787
	0.058	0.10858
	0.058	0.10823
	0.059	0.10842
	0.06	0.10861
	0.06	0.1074
	0.061	0.10532
	0.062	0.10565
	0.062	0.10515
	0.063	0.1038
	0.064	0.1027
	0.064	0.10499
	0.065	0.10503
	0.066	0.10445
	0.066	0.10484
	0.067	0.10403
	0.068	0.10336
	0.068	0.10294
	0.069	0.10436
	0.07	0.10427
	0.07	0.10286
	0.071	0.10314
	0.072	0.1041
	0.072	0.10452
	0.073	0.10523
	0.074	0.10515
	0.074	0.10544
	0.075	0.1052
	0.076	0.10557
	0.076	0.10696
	0.077	0.10726
	0.078	0.10807
	0.078	0.10716
	0.079	0.10747
	0.08	0.10719
	0.08	0.10789
	0.081	0.10697
	0.082	0.10796
	0.082	0.11026
	0.083	0.11002
	0.084	0.11005
	0.084	0.11002
	0.085	0.10919
	0.086	0.10723
	0.086	0.1066
	0.087	0.10629
	0.088	0.10707
	0.088	0.10611
	0.089	0.1068
	0.09	0.10736
	0.09	0.1081
	0.091	0.10675
	0.092	0.10611
	0.092	0.10534
	0.093	0.10581
	0.094	0.10584
	0.094	0.10491
	0.095	0.10498
	0.096	0.10551
	0.096	0.10503
	0.097	0.10489
	0.098	0.1056
	0.098	0.10444
	0.099	0.10341
	0.1	0.10281
	0.1	0.10249
	0.101	0.10119
	0.102	0.10171
	0.102	0.10142
	0.103	0.10141
	0.104	0.10162
	0.104	0.09999
	0.105	0.10032
	0.106	0.09999
	0.106	0.09999
	0.107	0.09802
	0.108	0.09758
	0.108	0.09828
	0.109	0.09803
	0.11	0.09619
	0.11	0.09511
	0.111	0.09572
	0.112	0.09567
	0.112	0.09515
	0.113	0.09583
	0.114	0.09437
	0.114	0.09489
	0.115	0.09596
	0.116	0.0954
	0.116	0.09656
	0.117	0.09819
	0.118	0.09977
	0.118	0.09949
	0.119	0.10142
	0.12	0.10142
	0.12	0.10132
	0.121	0.10189
	0.122	0.10175
	0.122	0.10144
	0.123	0.09986
	0.124	0.10098
	0.124	0.10097
	0.125	0.10023
	0.126	0.09998
	0.126	0.10039
	0.127	0.101
	0.128	0.10008
	0.128	0.09886
	0.129	0.09843
	0.13	0.09836
	0.13	0.09836
	0.131	0.09664
	0.132	0.09656
	0.132	0.09626
	0.133	0.09499
	0.134	0.09271
	0.134	0.09187
	0.135	0.09192
	0.136	0.09036
	0.136	0.08998
	0.137	0.09032
	0.138	0.09009
	0.138	0.09109
	0.139	0.09169
	0.14	0.09241
	0.14	0.09222
	0.141	0.09244
	0.142	0.09205
	0.142	0.09168
	0.143	0.09207
	0.144	0.0919
	0.144	0.0922
	0.145	0.09206
	0.146	0.09138
	0.146	0.09195
	0.147	0.09287
	0.148	0.09357
	0.148	0.0936
	0.149	0.09355
	0.15	0.09268
	0.15	0.09417
	0.151	0.09595
	0.152	0.09602
	0.152	0.09657
	0.153	0.09712
	0.154	0.09766
	0.154	0.09762
	0.155	0.09628
	0.156	0.09537
	0.156	0.09504
	0.157	0.09515
	0.158	0.0949
	0.158	0.09503
	0.159	0.09419
	0.16	0.09337
	0.16	0.09329
	0.161	0.09323
	0.162	0.0941
	0.162	0.09451
	0.163	0.0937
	0.164	0.09275
	0.164	0.09115
	0.165	0.08979
	0.166	0.08925
	0.166	0.08996
	0.167	0.08831
	0.168	0.08536
	0.168	0.08456
	0.169	0.08418
	0.17	0.08343
	0.17	0.08207
	0.171	0.08136
	0.172	0.08118
	0.172	0.08124
	0.173	0.08113
	0.174	0.08046
	0.174	0.08005
	0.175	0.07915
	0.176	0.07823
	0.176	0.07746
	0.177	0.07743
	0.178	0.07748
	0.178	0.07676
	0.179	0.07565
	0.18	0.07513
	0.18	0.07514
	0.181	0.07563
	0.182	0.07606
	0.182	0.07569
	0.183	0.07561
	0.184	0.0762
	0.184	0.07659
	0.185	0.07604
	0.186	0.07463
	0.186	0.07413
	0.187	0.07476
	0.188	0.07489
	0.188	0.07547
	0.189	0.07493
	0.19	0.07454
	0.19	0.07455
	0.191	0.07521
	0.192	0.07696
	0.192	0.0774
	0.193	0.07735
	0.194	0.07724
	0.194	0.07735
	0.195	0.07767
	0.196	0.07812
	0.196	0.07652
	0.197	0.0747
	0.198	0.07238
	0.198	0.07212
	0.199	0.07264
	0.2	0.07148
	0.2	0.07119
	0.201	0.07198
	0.202	0.07316
	0.202	0.07394
	0.203	0.07417
	0.204	0.07409
	0.204	0.07451
	0.205	0.07322
	0.206	0.07339
	0.206	0.07444
	0.207	0.07579
	0.208	0.07692
	0.208	0.07681
	0.209	0.07846
	0.21	0.07921
	0.21	0.07947
	0.211	0.07922
	0.212	0.08039
	0.212	0.08059
	0.213	0.08187
	0.214	0.08452
	0.214	0.08658
	0.215	0.08651
	0.216	0.0879
	0.216	0.08939
	0.217	0.0897
	0.218	0.08878
	0.218	0.08761
	0.219	0.08769
	0.22	0.08726
	0.22	0.08683
	0.221	0.087
	0.222	0.08745
	0.222	0.08762
	0.223	0.08551
	0.224	0.08413
	0.224	0.08188
	0.225	0.08142
	0.226	0.08086
	0.226	0.08161
	0.227	0.08182
	0.228	0.0818
	0.228	0.08085
	0.229	0.08181
	0.23	0.08185
	0.23	0.08031
	0.231	0.07985
	0.232	0.08082
	0.232	0.07958
	0.233	0.07915
	0.234	0.07947
	0.234	0.08017
	0.235	0.08082
	0.236	0.0817
	0.236	0.08008
	0.237	0.07965
	0.238	0.07799
	0.238	0.07845
	0.239	0.07818
	0.24	0.07845
	0.24	0.07889
	0.241	0.08035
	0.242	0.08037
	0.242	0.07982
	0.243	0.07892
	0.244	0.07876
	0.244	0.07836
	0.245	0.07838
	0.246	0.07926
	0.246	0.08062
	0.247	0.08361
	0.248	0.08464
	0.248	0.08412
	0.249	0.08445
	0.25	0.08517
	0.25	0.08647
	0.251	0.08649
	0.252	0.08572
	0.252	0.08598
	0.253	0.08879
	0.254	0.09052
	0.254	0.09266
	0.255	0.09385
	0.256	0.09564
	0.256	0.09778
	0.257	0.09882
	0.258	0.09951
	0.258	0.1009
	0.259	0.10211
	0.26	0.10295
	0.26	0.10335
	0.261	0.10417
	0.262	0.10417
	0.262	0.10411
	0.263	0.10358
	0.264	0.10169
	0.264	0.10199
	0.265	0.10344
	0.266	0.10427
	0.266	0.10404
	0.267	0.10381
	0.268	0.10575
	0.268	0.10811
	0.269	0.10899
	0.27	0.10927
	0.27	0.10976
	0.271	0.11025
	0.272	0.11077
	0.272	0.11164
	0.273	0.11228
	0.274	0.1131
	0.274	0.11423
	0.275	0.11545
	0.276	0.11653
	0.276	0.11743
	0.277	0.11925
	0.278	0.12059
	0.278	0.12269
	0.279	0.12424
	0.28	0.12528
	0.28	0.12759
	0.281	0.12895
	0.282	0.12927
	0.282	0.13022
	0.283	0.13241
	0.284	0.13281
	0.284	0.13324
	0.285	0.13526
	0.286	0.13619
	0.286	0.13755
	0.287	0.13859
	0.288	0.14115
	0.288	0.14239
	0.289	0.1435
	0.29	0.14363
	0.29	0.14455
	0.291	0.1454
	0.292	0.14616
	0.292	0.14699
	0.293	0.14811
	0.294	0.14877
	0.294	0.14939
	0.295	0.15003
	0.296	0.14953
	0.296	0.14954
	0.297	0.15016
	0.298	0.15004
	0.298	0.15032
	0.299	0.15073
	0.3	0.15126
	0.3	0.15073
	0.301	0.15218
	0.302	0.15261
	0.302	0.1524
	0.303	0.15288
	0.304	0.15251
	0.304	0.15213
	0.305	0.15119
	0.306	0.1504
	0.306	0.14996
	0.307	0.15021
	0.308	0.15044
	0.308	0.15066
	0.309	0.15057
	0.31	0.15026
	0.31	0.14997
	0.311	0.14993
	0.312	0.1503
	0.312	0.15084
	0.313	0.15198
	0.314	0.15312
	0.314	0.15355
	0.315	0.15352
	0.316	0.15417
	0.316	0.15513
	0.317	0.15495
	0.318	0.15475
	0.318	0.15468
	0.319	0.15384
	0.32	0.15222
	0.32	0.15259
	0.321	0.15429
	0.322	0.15521
	0.322	0.15478
	0.323	0.15536
	0.324	0.15506
	0.324	0.15561
	0.325	0.15557
	0.326	0.15337
	0.326	0.15302
	0.327	0.15168
	0.328	0.14974
	0.328	0.14826
	0.329	0.14721
	0.33	0.14576
	0.33	0.1447
	0.331	0.14397
	0.332	0.14413
	0.332	0.14421
	0.333	0.14367
	0.334	0.14333
	0.334	0.14398
	0.335	0.14376
	0.336	0.14306
	0.336	0.14434
	0.337	0.14468
	0.338	0.14262
	0.338	0.14209
	0.339	0.143
	0.34	0.14224
	0.34	0.14165
	0.341	0.14205
	0.342	0.14092
	0.342	0.1414
	0.343	0.14142
	0.344	0.14213
	0.344	0.14507
	0.345	0.14699
	0.346	0.1474
	0.346	0.14747
	0.347	0.14758
	0.348	0.1483
	0.348	0.14856
	0.349	0.14728
	0.35	0.14629
	0.35	0.14501
	0.351	0.14379
	0.352	0.14315
	0.352	0.1426
	0.353	0.14096
	0.354	0.13984
	0.354	0.14073
	0.355	0.13954
	0.356	0.13698
	0.356	0.13821
	0.357	0.13791
	0.358	0.13658
	0.358	0.13587
	0.359	0.1351
	0.36	0.13556
	0.36	0.13572
	0.361	0.13369
	0.362	0.13273
	0.362	0.13212
	0.363	0.13092
	0.364	0.13053
	0.364	0.13007
	0.365	0.12919
	0.366	0.12941
	0.366	0.12921
	0.367	0.12916
	0.368	0.12902
	0.368	0.1299
	0.369	0.13076
	0.37	0.13191
	0.37	0.13297
	0.371	0.13235
	0.372	0.13199
	0.372	0.13328
	0.373	0.13418
	0.374	0.13568
	0.374	0.13526
	0.375	0.13586
	0.376	0.13637
	0.376	0.13413
	0.377	0.13236
	0.378	0.13352
	0.378	0.13334
	0.379	0.13319
	0.38	0.13317
	0.38	0.1325
	0.381	0.13183
	0.382	0.1311
	0.382	0.13175
	0.383	0.13247
	0.384	0.13321
	0.384	0.1327
	0.385	0.13183
	0.386	0.13211
	0.386	0.1326
	0.387	0.13179
	0.388	0.13094
	0.388	0.1313
	0.389	0.13152
	0.39	0.12948
	0.39	0.12759
	0.391	0.12759
	0.392	0.12742
	0.392	0.12738
	0.393	0.12856
	0.394	0.12937
	0.394	0.12784
	0.395	0.12763
	0.396	0.12793
	0.396	0.1285
	0.397	0.12816
	0.398	0.12887
	0.398	0.12881
	0.399	0.12784
	0.4	0.12698
	0.4	0.12704
	0.401	0.12672
	0.402	0.12542
	0.402	0.12408
	0.403	0.12221
	0.403	0.12225
	0.404	0.122
	0.405	0.12199
	0.405	0.12114
	0.406	0.12027
	0.407	0.12011
	0.407	0.12053
	0.408	0.12077
	0.409	0.11974
	0.409	0.11865
	0.41	0.11875
	0.411	0.11886
	0.411	0.11855
	0.412	0.11799
	0.413	0.11786
	0.413	0.11755
	0.414	0.11557
	0.415	0.11534
	0.415	0.11487
	0.416	0.11543
	0.417	0.11458
	0.417	0.11404
	0.418	0.11451
	0.419	0.11348
	0.419	0.11246
	0.42	0.11184
	0.421	0.11217
	0.421	0.11186
	0.422	0.11051
	0.423	0.11086
	0.423	0.11036
	0.424	0.11022
	0.425	0.10941
	0.425	0.11071
	0.426	0.11117
	0.427	0.11108
	0.427	0.11123
	0.428	0.11072
	0.429	0.11029
	0.429	0.1101
	0.43	0.11006
	0.431	0.11048
	0.431	0.11041
	0.432	0.10956
	0.433	0.10859
	0.433	0.10848
	0.434	0.10927
	0.435	0.10883
	0.435	0.10901
	0.436	0.11005
	0.437	0.1108
	0.437	0.1115
	0.438	0.11127
	0.439	0.11187
	0.439	0.11086
	0.44	0.11091
	0.441	0.11052
	0.441	0.11069
	0.442	0.11069
	0.443	0.11052
	0.443	0.11043
	0.444	0.11017
	0.445	0.11009
	0.445	0.10966
	0.446	0.10997
	0.447	0.11075
	0.447	0.11111
	0.448	0.11145
	0.449	0.11227
	0.449	0.11249
	0.45	0.11195
	0.451	0.11211
	0.451	0.11275
	0.452	0.1128
	0.453	0.11183
	0.453	0.11025
	0.454	0.10887
	0.455	0.10773
	0.455	0.10732
	0.456	0.10814
	0.457	0.10794
	0.457	0.10764
	0.458	0.10767
	0.459	0.10717
	0.459	0.10809
	0.46	0.10851
	0.461	0.10798
	0.461	0.10846
	0.462	0.10934
	0.463	0.10895
	0.463	0.10824
	0.464	0.10771
	0.465	0.10712
	0.465	0.10629
	0.466	0.1056
	0.467	0.10578
	0.467	0.10529
	0.468	0.10462
	0.469	0.10561
	0.469	0.10607
	0.47	0.10594
	0.471	0.10594
	0.471	0.10651
	0.472	0.10732
	0.473	0.10687
	0.473	0.1071
	0.474	0.1083
	0.475	0.10801
	0.475	0.10756
	0.476	0.10705
	0.477	0.10623
	0.477	0.1065
	0.478	0.10666
	0.479	0.10644
	0.479	0.1062
	0.48	0.10569
	0.481	0.10578
	0.481	0.10607
	0.482	0.10631
	0.483	0.10626
	0.483	0.10579
	0.484	0.10616
	0.485	0.10623
	0.485	0.10608
	0.486	0.10664
	0.487	0.10679
	0.487	0.10544
	0.488	0.10374
	0.489	0.10202
	0.489	0.10086
	0.49	0.09949
	0.491	0.09765
	0.491	0.09689
	0.492	0.09595
	0.493	0.09535
	0.493	0.09538
	0.494	0.09427
	0.495	0.09274
	0.495	0.09241
	0.496	0.0928
	0.497	0.09271
	0.497	0.09265
	0.498	0.09259
	0.499	0.0922
	0.499	0.09267
	0.5	0.09265
	0.501	0.09172
	0.501	0.09068
	0.502	0.08935
	0.503	0.08754
	0.503	0.08581
	0.504	0.0857
	0.505	0.08617
	0.505	0.08606
	0.506	0.08645
	0.507	0.08653
	0.507	0.08744
	0.508	0.08772
	0.509	0.08784
	0.509	0.0871
	0.51	0.08636
	0.511	0.08585
	0.511	0.08569
	0.512	0.08446
	0.513	0.08408
	0.513	0.08401
	0.514	0.08182
	0.515	0.0806
	0.515	0.07936
	0.516	0.07829
	0.517	0.07826
	0.517	0.07759
	0.518	0.07751
	0.519	0.07741
	0.519	0.0774
	0.52	0.0783
	0.521	0.07944
	0.521	0.07799
	0.522	0.07832
	0.523	0.07897
	0.523	0.07834
	0.524	0.07734
	0.525	0.07755
	0.525	0.07738
	0.526	0.07806
	0.527	0.07891
	0.527	0.07977
	0.528	0.08019
	0.529	0.08068
	0.529	0.07997
	0.53	0.08104
	0.531	0.08111
	0.531	0.08115
	0.532	0.08141
	0.533	0.08298
	0.533	0.08206
	0.534	0.08436
	0.535	0.08454
	0.535	0.08449
	0.536	0.08662
	0.537	0.08712
	0.537	0.08906
	0.538	0.08933
	0.539	0.09028
	0.539	0.08918
	0.54	0.08918
	0.541	0.08828
	0.541	0.0885
	0.542	0.08804
	0.543	0.08685
	0.543	0.08533
	0.544	0.0851
	0.545	0.0858
	0.545	0.08616
	0.546	0.08682
	0.547	0.08656
	0.547	0.08668
	0.548	0.0872
	0.549	0.08712
	0.549	0.08568
	0.55	0.08542
	0.551	0.08458
	0.551	0.08586
	0.552	0.08513
	0.553	0.08454
	0.553	0.08374
	0.554	0.08302
	0.555	0.08329
	0.555	0.08246
	0.556	0.08233
	0.557	0.08254
	0.557	0.08314
	0.558	0.08386
	0.559	0.08511
	0.559	0.08601
	0.56	0.08667
	0.561	0.0863
	0.561	0.08559
	0.562	0.08481
	0.563	0.08446
	0.563	0.08482
	0.564	0.08497
	0.565	0.08493
	0.565	0.08509
	0.566	0.08547
	0.567	0.08607
	0.567	0.08529
	0.568	0.08475
	0.569	0.08472
	0.569	0.08449
	0.57	0.08402
	0.571	0.08329
	0.571	0.08236
	0.572	0.08252
	0.573	0.08307
	0.573	0.0831
	0.574	0.08186
	0.575	0.08039
	0.575	0.07936
	0.576	0.0788
	0.577	0.07894
	0.577	0.07909
	0.578	0.07873
	0.579	0.07851
	0.579	0.07862
	0.58	0.07847
	0.581	0.0787
	0.581	0.07697
	0.582	0.07606
	0.583	0.07484
	0.583	0.0748
	0.584	0.07443
	0.585	0.07403
	0.585	0.07397
	0.586	0.07401
	0.587	0.0742
	0.587	0.07469
	0.588	0.0744
	0.589	0.07582
	0.589	0.07696
	0.59	0.07703
	0.591	0.07732
	0.591	0.07838
	0.592	0.07906
	0.593	0.07833
	0.593	0.07798
	0.594	0.07794
	0.595	0.07718
	0.595	0.0766
	0.596	0.07652
	0.597	0.07703
	0.597	0.07663
	0.598	0.07624
	0.599	0.07584
	0.599	0.07597
	0.6	0.07629
	0.601	0.07469
	0.601	0.074
	0.602	0.07366
	0.603	0.07359
	0.603	0.07312
	0.604	0.07321
	0.605	0.07181
	0.605	0.07188
	0.606	0.07036
	0.607	0.06957
	0.607	0.069
	0.608	0.06759
	0.609	0.06681
	0.609	0.06634
	0.61	0.06731
	0.611	0.06805
	0.611	0.06868
	0.612	0.06879
	0.613	0.06859
	0.613	0.06806
	0.614	0.06667
	0.615	0.06595
	0.615	0.06626
	0.616	0.06592
	0.617	0.06648
	0.617	0.06756
	0.618	0.06899
	0.619	0.07017
	0.619	0.07041
	0.62	0.07083
	0.621	0.07105
	0.621	0.07215
	0.622	0.07243
	0.623	0.07241
	0.623	0.07293
	0.624	0.07273
	0.625	0.07331
	0.625	0.07351
	0.626	0.07394
	0.627	0.0745
	0.627	0.07424
	0.628	0.07359
	0.629	0.07358
	0.629	0.07364
	0.63	0.07351
	0.631	0.07449
	0.631	0.07504
	0.632	0.07472
	0.633	0.07564
	0.633	0.07642
	0.634	0.07616
	0.635	0.07527
	0.635	0.07444
	0.636	0.07398
	0.637	0.07288
	0.637	0.07144
	0.638	0.07045
	0.639	0.07081
	0.639	0.07067
	0.64	0.06907
	0.641	0.06819
	0.641	0.0672
	0.642	0.06673
	0.643	0.06642
	0.643	0.06643
	0.644	0.06701
	0.645	0.06753
	0.645	0.06699
	0.646	0.06734
	0.647	0.06729
	0.647	0.06701
	0.648	0.06805
	0.649	0.06892
	0.649	0.06889
	0.65	0.06777
	0.651	0.06751
	0.651	0.06671
	0.652	0.06627
	0.653	0.06642
	0.653	0.06721
	0.654	0.06939
	0.655	0.07048
	0.655	0.07055
	0.656	0.07195
	0.657	0.07408
	0.657	0.07596
	0.658	0.07695
	0.659	0.07783
	0.659	0.0792
	0.66	0.07881
	0.661	0.07735
	0.661	0.07692
	0.662	0.07715
	0.663	0.07714
	0.663	0.07672
	0.664	0.07593
	0.665	0.07461
	0.665	0.07483
	0.666	0.07495
	0.667	0.0756
	0.667	0.07678
	0.668	0.07857
	0.669	0.07913
	0.669	0.07879
	0.67	0.07861
	0.671	0.07758
	0.671	0.07735
	0.672	0.07806
	0.673	0.07716
	0.673	0.07565
	0.674	0.07474
	0.675	0.07453
	0.675	0.07311
	0.676	0.07179
	0.677	0.07183
	0.677	0.0725
	0.678	0.07219
	0.679	0.07252
	0.679	0.07309
	0.68	0.07444
	0.681	0.07418
	0.681	0.07477
	0.682	0.07488
	0.683	0.07497
	0.683	0.07558
	0.684	0.07453
	0.685	0.07286
	0.685	0.07353
	0.686	0.07496
	0.687	0.07491
	0.687	0.07387
	0.688	0.07413
	0.689	0.07324
	0.689	0.07224
	0.69	0.07359
	0.691	0.07329
	0.691	0.07316
	0.692	0.07377
	0.693	0.07296
	0.693	0.0725
	0.694	0.07229
	0.695	0.07242
	0.695	0.07201
	0.696	0.07006
	0.697	0.0691
	0.697	0.06986
	0.698	0.06882
	0.699	0.0675
	0.699	0.06702
	0.7	0.06691
	0.701	0.06722
	0.701	0.06787
	0.702	0.06791
	0.703	0.06762
	0.703	0.06806
	0.704	0.06884
	0.705	0.06799
	0.705	0.06771
	0.706	0.06824
	0.707	0.0661
	0.707	0.06729
	0.708	0.0682
	0.709	0.06933
	0.709	0.07005
	0.71	0.07076
	0.711	0.07224
	0.711	0.07215
	0.712	0.07269
	0.713	0.07484
	0.713	0.07442
	0.714	0.07405
	0.715	0.07378
	0.715	0.07555
	0.716	0.07519
	0.717	0.07387
	0.717	0.07358
	0.718	0.0746
	0.719	0.07424
	0.719	0.07443
	0.72	0.07468
	0.721	0.07396
	0.721	0.07495
	0.722	0.07638
	0.723	0.07686
	0.723	0.07794
	0.724	0.07702
	0.725	0.07766
	0.725	0.07602
	0.726	0.07633
	0.727	0.07742
	0.727	0.07596
	0.728	0.07553
	0.729	0.07631
	0.729	0.07565
	0.73	0.07697
	0.731	0.07642
	0.731	0.07705
	0.732	0.07729
	0.733	0.07837
	0.733	0.07944
	0.734	0.08045
	0.735	0.08033
	0.735	0.07965
	0.736	0.07913
	0.737	0.07788
	0.737	0.07788
	0.738	0.07694
	0.739	0.07585
	0.739	0.07612
	0.74	0.07654
	0.741	0.07621
	0.741	0.07569
	0.742	0.07561
	0.743	0.07541
	0.743	0.07374
	0.744	0.074
	0.745	0.07444
	0.745	0.07386
	0.746	0.07291
	0.747	0.07138
	0.747	0.07183
	0.748	0.07161
	0.749	0.071
	0.749	0.07052
	0.75	0.07003
	0.751	0.06977
	0.751	0.0693
	0.752	0.06817
	0.753	0.06787
	0.753	0.06802
	0.754	0.06885
	0.755	0.06949
	0.755	0.06979
	0.756	0.06998
	0.757	0.069
	0.757	0.06822
	0.758	0.0679
	0.759	0.06831
	0.759	0.06776
	0.76	0.06734
	0.761	0.06606
	0.761	0.06545
	0.762	0.06517
	0.763	0.06594
	0.763	0.06617
	0.764	0.06558
	0.765	0.06612
	0.765	0.06708
	0.766	0.06726
	0.767	0.06753
	0.767	0.06747
	0.768	0.06755
	0.769	0.06756
	0.769	0.0677
	0.77	0.06835
	0.771	0.06808
	0.771	0.06816
	0.772	0.06833
	0.773	0.06839
	0.773	0.06863
	0.774	0.06931
	0.775	0.0697
	0.775	0.06968
	0.776	0.06959
	0.777	0.06959
	0.777	0.07027
	0.778	0.07088
	0.779	0.07106
	0.779	0.07162
	0.78	0.07225
	0.781	0.07312
	0.781	0.07303
	0.782	0.07211
	0.783	0.07123
	0.783	0.07119
	0.784	0.07191
	0.785	0.07334
	0.785	0.07478
	0.786	0.07461
	0.787	0.07463
	0.787	0.07393
	0.788	0.07347
	0.789	0.07275
	0.789	0.07224
	0.79	0.07247
	0.791	0.07183
	0.791	0.07206
	0.792	0.07194
	0.793	0.07147
	0.793	0.07261
	0.794	0.07215
	0.795	0.07209
	0.795	0.07182
	0.796	0.07175
	0.797	0.07193
	0.797	0.07096
	0.798	0.07038
	0.799	0.07206
	0.799	0.07294
	0.8	0.07236
	0.801	0.07079
	0.801	0.06991
	0.802	0.07061
	0.803	0.07099
	0.803	0.07025
	0.804	0.07133
	0.805	0.07143
	0.805	0.07036
	0.806	0.07044
	0.807	0.07106
	0.807	0.07154
	0.808	0.07117
	0.809	0.07233
	0.809	0.07391
	0.81	0.07274
	0.811	0.07326
	0.811	0.07165
	0.812	0.07141
	0.813	0.07037
	0.813	0.0717
	0.814	0.07231
	0.815	0.07392
	0.815	0.07244
	0.816	0.07266
	0.817	0.07185
	0.817	0.07184
	0.818	0.07153
	0.819	0.07046
	0.819	0.07066
	0.82	0.07002
	0.821	0.06933
	0.821	0.06916
	0.822	0.07044
	0.823	0.07082
	0.823	0.06999
	0.824	0.06882
	0.825	0.06852
	0.825	0.06715
	0.826	0.06749
	0.827	0.06689
	0.827	0.06691
	0.828	0.06865
	0.829	0.06921
	0.829	0.0701
	0.83	0.06926
	0.831	0.06926
	0.831	0.0681
	0.832	0.06738
	0.833	0.06612
	0.833	0.06602
	0.834	0.0665
	0.835	0.06684
	0.835	0.06539
	0.836	0.06538
	0.837	0.06539
	0.837	0.06518
	0.838	0.06632
	0.839	0.06522
	0.839	0.06478
	0.84	0.06545
	0.841	0.06618
	0.841	0.06545
	0.842	0.06479
	0.843	0.0651
	0.843	0.06623
	0.844	0.06595
	0.845	0.06598
	0.845	0.06582
	0.846	0.06487
	0.847	0.06429
	0.847	0.06436
	0.848	0.0641
	0.849	0.06385
	0.849	0.0644
	0.85	0.06457
	0.851	0.064
	0.851	0.06447
	0.852	0.06516
	0.853	0.06513
	0.853	0.06533
	0.854	0.06439
	0.855	0.06376
	0.855	0.06398
	0.856	0.06425
	0.857	0.0644
	0.857	0.06497
	0.858	0.06579
	0.859	0.06604
	0.859	0.06593
	0.86	0.0663
	0.861	0.06668
	0.861	0.06598
	0.862	0.06479
	0.863	0.06408
	0.863	0.06381
	0.864	0.06408
	0.865	0.06457
	0.865	0.06471
	0.866	0.06561
	0.867	0.06558
	0.867	0.06691
	0.868	0.06622
	0.869	0.06608
	0.869	0.0668
	0.87	0.06797
	0.871	0.06852
	0.871	0.06862
	0.872	0.06891
	0.873	0.06985
	0.873	0.07045
	0.874	0.07021
	0.875	0.06969
	0.875	0.06954
	0.876	0.06963
	0.877	0.069
	0.877	0.06875
	0.878	0.06986
	0.879	0.07096
	0.879	0.07247
	0.88	0.0733
	0.881	0.07358
	0.881	0.07284
	0.882	0.07315
	0.883	0.07431
	0.883	0.07459
	0.884	0.07472
	0.885	0.0729
	0.885	0.07287
	0.886	0.07235
	0.887	0.07193
	0.887	0.07184
	0.888	0.07263
	0.889	0.07336
	0.889	0.07334
	0.89	0.07254
	0.891	0.0722
	0.891	0.07233
	0.892	0.07327
	0.893	0.07364
	0.893	0.07291
	0.894	0.07275
	0.895	0.07205
	0.895	0.0712
	0.896	0.07064
	0.897	0.06982
	0.897	0.0705
	0.898	0.07072
	0.899	0.06944
	0.899	0.06912
	0.9	0.06865
	0.901	0.06799
	0.901	0.0685
	0.902	0.06875
	0.903	0.06886
	0.903	0.06925
	0.904	0.06884
	0.905	0.0672
	0.905	0.06624
	0.906	0.06648
	0.907	0.06638
	0.907	0.06566
	0.908	0.06511
	0.909	0.06445
	0.909	0.06412
	0.91	0.06469
	0.911	0.06477
	0.911	0.06447
	0.912	0.06415
	0.913	0.06343
	0.913	0.06335
	0.914	0.06368
	0.915	0.06398
	0.915	0.06496
	0.916	0.06495
	0.917	0.06461
	0.917	0.06472
	0.918	0.06424
	0.919	0.06479
	0.919	0.06611
	0.92	0.06711
	0.921	0.06729
	0.921	0.06698
	0.922	0.06653
	0.923	0.06592
	0.923	0.06594
	0.924	0.06669
	0.925	0.06737
	0.925	0.06826
	0.926	0.06915
	0.927	0.06989
	0.927	0.07021
	0.928	0.07
	0.929	0.06994
	0.929	0.07018
	0.93	0.0702
	0.931	0.06975
	0.931	0.06921
	0.932	0.06869
	0.933	0.06892
	0.933	0.06879
	0.934	0.06954
	0.935	0.071
	0.935	0.07172
	0.936	0.07126
	0.937	0.06921
	0.937	0.06837
	0.938	0.07026
	0.939	0.07123
	0.939	0.07115
	0.94	0.07114
	0.941	0.07072
	0.941	0.06997
	0.942	0.06891
	0.943	0.0678
	0.943	0.06701
	0.944	0.06699
	0.945	0.06727
	0.945	0.06742
	0.946	0.06805
	0.947	0.06884
	0.947	0.06897
	0.948	0.06921
	0.949	0.06896
	0.949	0.06768
	0.95	0.0695
	0.951	0.06985
	0.951	0.0686
	0.952	0.06743
	0.953	0.06688
	0.953	0.06819
	0.954	0.0688
	0.955	0.06877
	0.955	0.06817
	0.956	0.06879
	0.957	0.0693
	0.957	0.06881
	0.958	0.06794
	0.959	0.06796
	0.959	0.0691
	0.96	0.06934
	0.961	0.0702
	0.961	0.0709
	0.962	0.07155
	0.963	0.07145
	0.963	0.07098
	0.964	0.07107
	0.965	0.07089
	0.965	0.07129
	0.966	0.07312
	0.967	0.07217
	0.967	0.07056
	0.968	0.07091
	0.969	0.07099
	0.969	0.06978
	0.97	0.06935
	0.971	0.07033
	0.971	0.07061
	0.972	0.07081
	0.973	0.06961
	0.973	0.06991
	0.974	0.07072
	0.975	0.07076
	0.975	0.07026
	0.976	0.06891
	0.977	0.06927
	0.977	0.0682
	0.978	0.06671
	0.979	0.06534
	0.979	0.06452
	0.98	0.06458
	0.981	0.06489
	0.981	0.06438
	0.982	0.06413
	0.983	0.06292
	0.983	0.06212
	0.984	0.06284
	0.985	0.06139
	0.985	0.06186
	0.986	0.06401
	0.987	0.06306
	0.987	0.06225
	0.988	0.06139
	0.989	0.06218
	0.989	0.06233
	0.99	0.06156
	0.991	0.06225
	0.991	0.06468
	0.992	0.06494
	0.993	0.06605
	0.993	0.0661
	0.994	0.06623
	0.995	0.06788
	0.995	0.06931
	0.996	0.07011
	0.997	0.06943
	0.997	0.07032
	0.998	0.07156
	0.999	0.07134
	0.999	0.07171
	1	0.07172
	1001	0.07262
	1001	0.07351
	1002	0.07374
	1003	0.07282
	1003	0.0737
	1004	0.07275
	1005	0.07397
	1005	0.07347
	1006	0.07431
	1007	0.07512
	1007	0.07567
	1008	0.07528
	1009	0.07751
	1009	0.07684
	1.01	0.07712
	1011	0.07828
	1011	0.0779
	1012	0.07791
	1013	0.07844
	1013	0.07912
	1014	0.07806
	1015	0.0788
	1015	0.0795
	1016	0.07929
	1017	0.08005
	1017	0.07983
	1018	0.08166
	1019	0.08164
	1019	0.08177
	1.02	0.08239
	1021	0.08334
	1021	0.08255
	1022	0.08315
	1023	0.08306
	1023	0.0832
	1024	0.08339
	1025	0.08224
	1025	0.07988
	1026	0.0788
	1027	0.07875
	1027	0.07882
	1028	0.07858
	1029	0.07765
	1029	0.07752
	1.03	0.07751
	1031	0.07697
	1031	0.07652
	1032	0.07613
	1033	0.07612
	1033	0.07579
	1034	0.07419
	1035	0.07247
	1035	0.07208
	1036	0.07231
	1037	0.07243
	1037	0.07245
	1038	0.07222
	1039	0.07201
	1039	0.07285
	1.04	0.07325
	1041	0.07239
	1041	0.07243
	1042	0.07295
	1043	0.07349
	1043	0.07367
	1044	0.07292
	1045	0.07334
	1045	0.07445
	1046	0.07519
	1047	0.07566
	1047	0.07637
	1048	0.07616
	1049	0.07603
	1049	0.07604
	1.05	0.07594
	1051	0.0766
	1051	0.07754
	1052	0.07817
	1053	0.0777
	1053	0.07663
	1054	0.07595
	1055	0.07525
	1055	0.07481
	1056	0.07331
	1057	0.07204
	1057	0.07305
	1058	0.0738
	1059	0.07417
	1059	0.07334
	1.06	0.07275
	1061	0.07314
	1061	0.07211
	1062	0.07066
	1063	0.07073
	1063	0.07108
	1064	0.07079
	1065	0.0714
	1065	0.07201
	1066	0.07249
	1067	0.07299
	1067	0.07382
	1068	0.07374
	1069	0.07305
	1069	0.07325
	1.07	0.0738
	1071	0.07395
	1071	0.07488
	1072	0.07456
	1073	0.07541
	1073	0.07587
	1074	0.07522
	1075	0.07445
	1075	0.07468
	1076	0.07553
	1077	0.07533
	1077	0.07483
	1078	0.07586
	1079	0.07628
	1079	0.07588
	1.08	0.07464
	1081	0.07456
	1081	0.07364
	1082	0.07237
	1083	0.07143
	1083	0.07144
	1084	0.07097
	1085	0.07029
	1085	0.07064
	1086	0.071
	1087	0.07113
	1087	0.07163
	1088	0.07094
	1089	0.0699
	1089	0.06857
	1.09	0.06856
	1091	0.0684
	1091	0.0696
	1092	0.06748
	1093	0.06686
	1093	0.06631
	1094	0.06557
	1095	0.06363
	1095	0.06296
	1096	0.06288
	1097	0.0643
	1097	0.06425
	1098	0.06495
	1099	0.06571
	1099	0.06466
	1.1	0.06297
	1101	0.06291
	1101	0.06306
	1102	0.06294
	1103	0.06185
	1103	0.06136
	1104	0.06181
	1105	0.06257
	1105	0.06351
	1106	0.06381
	1107	0.06454
	1107	0.06401
	1108	0.06337
	1109	0.06505
	1109	0.06574
	1.11	0.06608
	1111	0.0669
	1111	0.0679
	1112	0.0673
	1113	0.06709
	1113	0.06647
	1114	0.06669
	1115	0.06634
	1115	0.06673
	1116	0.06835
	1117	0.06939
	1117	0.06845
	1118	0.06883
	1119	0.06877
	1119	0.06945
	1.12	0.06991
	1121	0.06907
	1121	0.06934
	1122	0.07085
	1123	0.0715
	1123	0.07095
	1124	0.07207
	1125	0.07254
	1125	0.07287
	1126	0.07313
	1127	0.07296
	1127	0.07281
	1128	0.07345
	1129	0.074
	1129	0.07362
	1.13	0.07322
	1131	0.07279
	1131	0.07146
	1132	0.07098
	1133	0.07062
	1133	0.07103
	1134	0.07145
	1135	0.07099
	1135	0.07035
	1136	0.06905
	1137	0.06836
	1137	0.06806
	1138	0.06723
	1139	0.06564
	1139	0.06468
	1.14	0.06463
	1141	0.0645
	1141	0.06347
	1142	0.06178
	1143	0.06113
	1143	0.06113
	1144	0.06105
	1145	0.06092
	1145	0.06113
	1146	0.0613
	1147	0.06075
	1147	0.06121
	1148	0.06382
	1149	0.06391
	1149	0.06341
	1.15	0.06359
	1151	0.06398
	1151	0.06424
	1152	0.06508
	1153	0.06604
	1153	0.0672
	1154	0.06775
	1155	0.06779
	1155	0.06748
	1156	0.06799
	1157	0.067
	1157	0.06685
	1158	0.0671
	1159	0.06829
	1159	0.0693
	1.16	0.06933
	1161	0.06989
	1161	0.0705
	1162	0.07072
	1163	0.07176
	1163	0.07276
	1164	0.07349
	1165	0.07283
	1165	0.07129
	1166	0.07165
	1167	0.07273
	1167	0.07283
	1168	0.07249
	1169	0.07268
	1169	0.07274
	1.17	0.07192
	1171	0.07059
	1171	0.07043
	1172	0.07108
	1173	0.07122
	1173	0.07196
	1174	0.07352
	1175	0.07303
	1175	0.07118
	1176	0.07016
	1177	0.07014
	1177	0.07082
	1178	0.0703
	1179	0.06998
	1179	0.06858
	1.18	0.0665
	1181	0.06612
	1181	0.06663
	1182	0.06761
	1183	0.06802
	1183	0.06804
	1184	0.06773
	1185	0.06742
	1185	0.06712
	1186	0.06641
	1187	0.06565
	1187	0.06578
	1188	0.06536
	1189	0.06533
	1189	0.06591
	1.19	0.06597
	1191	0.0651
	1191	0.06462
	1192	0.06556
	1193	0.06571
	1193	0.06494
	1194	0.06432
	1195	0.06403
	1195	0.06479
	1196	0.06533
	1197	0.06548
	1197	0.06534
	1198	0.06535
	1199	0.06547
	1199	0.06565
	1.2	0.06617
	1201	0.06684
	1201	0.06704
	1202	0.06685
	1203	0.06706
	1203	0.06799
	1204	0.06987
	1205	0.07119
	1205	0.07074
	1206	0.06992
	1207	0.06921
	1207	0.06828
	1208	0.06739
	1209	0.06708
	1209	0.06697
	1.21	0.0675
	1211	0.06747
	1211	0.067
	1212	0.06573
	1213	0.06555
	1213	0.06611
	1214	0.06564
	1215	0.06437
	1215	0.06349
	1216	0.06334
	1217	0.06265
	1217	0.06191
	1218	0.06138
	1219	0.06166
	1219	0.061
	1.22	0.05971
	1221	0.05859
	1221	0.05891
	1222	0.05959
	1223	0.06001
	1223	0.06022
	1224	0.06165
	1225	0.06367
	1225	0.06455
	1226	0.06551
	1227	0.06624
	1227	0.06628
	1228	0.06606
	1229	0.0665
	1229	0.06756
	1.23	0.06877
	1231	0.06935
	1231	0.06955
	1232	0.06954
	1233	0.0678
	1233	0.06695
	1234	0.06679
	1235	0.06603
	1235	0.06477
	1236	0.06537
	1237	0.06544
	1237	0.06465
	1238	0.06316
	1239	0.06146
	1239	0.06031
	1.24	0.06007
	1241	0.06009
	1241	0.05907
	1242	0.05848
	1243	0.05779
	1243	0.05702
	1244	0.05761
	1245	0.05794
	1245	0.0575
	1246	0.05669
	1247	0.05592
	1247	0.05556
	1248	0.05597
	1249	0.05602
	1249	0.05741
	1.25	0.05824
	1251	0.05903
	1251	0.0608
	1252	0.06316
	1253	0.063
	1253	0.06375
	1254	0.06462
	1255	0.0657
	1255	0.06772
	1256	0.06961
	1257	0.07027
	1257	0.07078
	1258	0.07136
	1259	0.07141
	1259	0.0721
	1.26	0.07327
	1261	0.0726
	1261	0.07277
	1262	0.07374
	1263	0.07335
	1263	0.07228
	1264	0.07399
	1265	0.07438
	1265	0.07426
	1266	0.07436
	1267	0.07501
	1267	0.07484
	1268	0.07627
	1269	0.07571
	1269	0.07715
	1.27	0.07757
	1271	0.07706
	1271	0.07658
	1272	0.07655
	1273	0.07607
	1273	0.07466
	1274	0.07362
	1275	0.07334
	1275	0.07327
	1276	0.07342
	1277	0.07269
	1277	0.07282
	1278	0.0727
	1279	0.0727
	1279	0.07299
	1.28	0.07329
	1281	0.0713
	1281	0.07281
	1282	0.07314
	1283	0.07427
	1283	0.07332
	1284	0.07247
	1285	0.07058
	1285	0.07009
	1286	0.06886
	1287	0.06918
	1287	0.06852
	1288	0.0687
	1289	0.06852
	1289	0.06863
	1.29	0.07051
	1291	0.07201
	1291	0.07195
	1292	0.07128
	1293	0.07253
	1293	0.07276
	1294	0.07289
	1295	0.07304
	1295	0.07375
	1296	0.07382
	1297	0.07391
	1297	0.07445
	1298	0.07352
	1299	0.07385
	1299	0.07248
	1.3	0.07281
	1301	0.07268
	1301	0.07354
	1302	0.07223
	1303	0.07263
	1303	0.07153
	1304	0.07323
	1305	0.07392
	1305	0.07504
	1306	0.07429
	1307	0.07439
	1307	0.07363
	1308	0.0746
	1309	0.07491
	1309	0.07362
	1.31	0.07441
	1311	0.07509
	1311	0.07502
	1312	0.07393
	1313	0.07509
	1313	0.07597
	1314	0.07627
	1315	0.07717
	1315	0.0772
	1316	0.07714
	1317	0.07631
	1317	0.0759
	1318	0.07411
	1319	0.07485
	1319	0.07411
	1.32	0.07449
	1321	0.07414
	1321	0.07399
	1322	0.07286
	1323	0.07314
	1323	0.07226
	1324	0.07233
	1325	0.07107
	1325	0.07045
	1326	0.07055
	1327	0.06957
	1327	0.07026
	1328	0.07124
	1329	0.0718
	1329	0.07098
	1.33	0.07056
	1331	0.07061
[truncated: 35,567 more rows]

## Sheet: Figure 6c
Figure 6c	MD simulations of conformational dynamics of PelB in different conditions
POPC:POPG, run1			POPC:POPG + CaCl2, run2			EC-LPS, run1			PA-LPS, run1
PelB residue	RMSF [nm]		PelB residue	RMSF [nm]		PelB residue	RMSF [nm]		PelB residue	RMSF [nm]
877	0.1765		877	0.2129		877	0.1966		877	0.2314
878	0.1229		878	0.1182		878	0.134		878	0.136
879	0.1134		879	0.0912		879	0.1234		879	0.1118
880	0.0905		880	0.0628		880	0.0908		880	0.0732
881	0.0743		881	0.0527		881	0.0676		881	0.062
882	0.0627		882	0.0506		882	0.0563		882	0.0551
883	0.0638		883	0.0529		883	0.0558		883	0.0597
884	0.0585		884	0.0566		884	0.0482		884	0.0555
885	0.0653		885	0.0603		885	0.0613		885	0.0694
886	0.0451		886	0.0522		886	0.0547		886	0.0537
887	0.0512		887	0.0608		887	0.0638		887	0.0543
888	0.058		888	0.0643		888	0.0596		888	0.0521
889	0.0759		889	0.071		889	0.0623		889	0.0719
890	0.094		890	0.0663		890	0.0537		890	0.0534
891	0.1179		891	0.0988		891	0.0665		891	0.0621
892	0.1255		892	0.1189		892	0.0837		892	0.0839
893	0.1348		893	0.1253		893	0.0974		893	0.0775
894	0.103		894	0.0803		894	0.0702		894	0.0534
895	0.0706		895	0.0707		895	0.0621		895	0.0587
896	0.0588		896	0.0646		896	0.0657		896	0.0566
897	0.0512		897	0.0584		897	0.0623		897	0.0452
898	0.043		898	0.0578		898	0.1073		898	0.0656
899	0.0477		899	0.0532		899	0.0613		899	0.056
900	0.0557		900	0.0596		900	0.0691		900	0.0699
901	0.0572		901	0.0639		901	0.0584		901	0.0679
902	0.062		902	0.0692		902	0.0581		902	0.0629
903	0.0615		903	0.0627		903	0.0556		903	0.0683
904	0.0619		904	0.0543		904	0.0646		904	0.0593
905	0.0628		905	0.0601		905	0.0816		905	0.0618
906	0.0665		906	0.0626		906	0.0767		906	0.0673
907	0.078		907	0.0796		907	0.0896		907	0.0866
908	0.1116		908	0.1054		908	0.1027		908	0.1175
909	0.1215		909	0.1143		909	0.1155		909	0.1589
910	0.1002		910	0.0865		910	0.0868		910	0.094
911	0.0754		911	0.0608		911	0.0671		911	0.0699
912	0.0719		912	0.0571		912	0.0631		912	0.067
913	0.0639		913	0.058		913	0.0601		913	0.0582
914	0.0603		914	0.0593		914	0.0571		914	0.0763
915	0.0568		915	0.0617		915	0.0555		915	0.0802
916	0.0564		916	0.0627		916	0.0585		916	0.0781
917	0.0545		917	0.0573		917	0.0624		917	0.0766
918	0.0623		918	0.0642		918	0.0684		918	0.0694
919	0.0499		919	0.0577		919	0.0653		919	0.0534
920	0.0536		920	0.0669		920	0.108		920	0.0632
921	0.0546		921	0.0648		921	0.0693		921	0.0546
922	0.0601		922	0.0648		922	0.0637		922	0.0621
923	0.0803		923	0.0758		923	0.0671		923	0.0585
924	0.1052		924	0.1137		924	0.0967		924	0.0739
925	0.1105		925	0.2055		925	0.1424		925	0.1028
926	0.1325		926	0.2766		926	0.1381		926	0.0879
927	0.1049		927	0.2337		927	0.1176		927	0.08
928	0.119		928	0.2296		928	0.1656		928	0.1037
929	0.1165		929	0.2622		929	0.2247		929	0.1251
930	0.1292		930	0.1616		930	0.2053		930	0.1403
931	0.1141		931	0.2336		931	0.1993		931	0.1589
932	0.0927		932	0.1542		932	0.1332		932	0.1338
933	0.0775		933	0.136		933	0.1894		933	0.1271
934	0.0674		934	0.0746		934	0.1162		934	0.0826
935	0.0501		935	0.052		935	0.077		935	0.0589
936	0.0447		936	0.0466		936	0.063		936	0.0537
937	0.0479		937	0.0489		937	0.0645		937	0.058
938	0.0545		938	0.0542		938	0.0715		938	0.0675
939	0.0545		939	0.062		939	0.057		939	0.0627
940	0.0519		940	0.0555		940	0.0525		940	0.0637
941	0.0549		941	0.0565		941	0.055		941	0.0662
942	0.0598		942	0.0552		942	0.054		942	0.0621
943	0.0661		943	0.0565		943	0.0586		943	0.0632
944	0.0691		944	0.0545		944	0.066		944	0.0618
945	0.0708		945	0.0689		945	0.0734		945	0.0751
946	0.0717		946	0.0754		946	0.0709		946	0.0731
947	0.0832		947	0.1006		947	0.0866		947	0.0884
948	0.076		948	0.076		948	0.0795		948	0.0818
949	0.0693		949	0.0691		949	0.0726		949	0.0754
950	0.0619		950	0.0586		950	0.061		950	0.0658
951	0.0593		951	0.0564		951	0.0586		951	0.0609
952	0.0544		952	0.0542		952	0.0583		952	0.0589
953	0.0535		953	0.0557		953	0.0562		953	0.0561
954	0.0537		954	0.0587		954	0.0566		954	0.0594
955	0.0458		955	0.0526		955	0.0491		955	0.0555
956	0.0467		956	0.0503		956	0.0533		956	0.0582
957	0.0515		957	0.0567		957	0.0722		957	0.0634
958	0.0423		958	0.0488		958	0.0653		958	0.0556
959	0.0459		959	0.0478		959	0.0669		959	0.0505
960	0.0499		960	0.0532		960	0.0665		960	0.0566
961	0.0676		961	0.0736		961	0.116		961	0.0866
962	0.112		962	0.0808		962	0.1666		962	0.0978
963	0.0677		963	0.0703		963	0.1095		963	0.0722
964	0.0571		964	0.0564		964	0.0909		964	0.0545
965	0.0535		965	0.0575		965	0.0559		965	0.057
966	0.0451		966	0.0503		966	0.0443		966	0.0588
967	0.0501		967	0.051		967	0.0484		967	0.0556
968	0.0482		968	0.0446		968	0.044		968	0.0477
969	0.0601		969	0.0576		969	0.0534		969	0.0573
970	0.0517		970	0.0491		970	0.0492		970	0.0504
971	0.0606		971	0.0566		971	0.0563		971	0.0631
972	0.0564		972	0.0524		972	0.0533		972	0.0586
973	0.06		973	0.059		973	0.0604		973	0.0695
974	0.0677		974	0.0674		974	0.0686		974	0.0766
975	0.09		975	0.0857		975	0.0941		975	0.098
976	0.1128		976	0.1061		976	0.1224		976	0.1188
977	0.1575		977	0.1479		977	0.1803		977	0.1857
978	0.1771		978	0.1696		978	0.2033		978	0.2098
979	0.1444		979	0.1351		979	0.1833		979	0.1709
980	0.0964		980	0.0984		980	0.1241		980	0.1142
981	0.0872		981	0.0829		981	0.0863		981	0.0934
982	0.0747		982	0.0712		982	0.0703		982	0.0833
983	0.0673		983	0.0637		983	0.062		983	0.0751
984	0.0603		984	0.0578		984	0.0574		984	0.0645
985	0.0675		985	0.0645		985	0.0638		985	0.0657
986	0.0518		986	0.0475		986	0.0464		986	0.0491
987	0.0543		987	0.0465		987	0.044		987	0.0491
988	0.053		988	0.0433		988	0.0421		988	0.0465
989	0.0523		989	0.0446		989	0.0431		989	0.0437
990	0.0633		990	0.0552		990	0.0478		990	0.0495
991	0.0715		991	0.0825		991	0.0611		991	0.0645
992	0.0728		992	0.1077		992	0.0647		992	0.0692
993	0.0893		993	0.1358		993	0.0803		993	0.1144
994	0.0971		994	0.1473		994	0.0933		994	0.0926
995	0.0914		995	0.1176		995	0.0836		995	0.1042
996	0.0914		996	0.1451		996	0.0797		996	0.1092
997	0.0843		997	0.0992		997	0.0758		997	0.0823
998	0.07		998	0.0937		998	0.0683		998	0.0663
999	0.0624		999	0.0859		999	0.0629		999	0.0747
1000	0.0629		1000	0.0561		1000	0.062		1000	0.0731
1001	0.0574		1001	0.0508		1001	0.057		1001	0.0564
1002	0.0546		1002	0.0565		1002	0.0485		1002	0.0533
1003	0.0535		1003	0.051		1003	0.0479		1003	0.0459
1004	0.056		1004	0.0531		1004	0.0501		1004	0.048
1005	0.0548		1005	0.0467		1005	0.0449		1005	0.0436
1006	0.0613		1006	0.0527		1006	0.0482		1006	0.0484
1007	0.0495		1007	0.0503		1007	0.0482		1007	0.0492
1008	0.0623		1008	0.0574		1008	0.0546		1008	0.0571
1009	0.0606		1009	0.0531		1009	0.0579		1009	0.0585
1010	0.0683		1010	0.06		1010	0.0648		1010	0.0664
1011	0.0768		1011	0.0703		1011	0.0714		1011	0.0831
1012	0.077		1012	0.0729		1012	0.0738		1012	0.0819
1013	0.0748		1013	0.0767		1013	0.0733		1013	0.0801
1014	0.0818		1014	0.0893		1014	0.0846		1014	0.0874
1015	0.1041		1015	0.1272		1015	0.0927		1015	0.1007
1016	0.1532		1016	0.1771		1016	0.1159		1016	0.1474
1017	0.1793		1017	0.2042		1017	0.1206		1017	0.1831
1018	0.1618		1018	0.2084		1018	0.0988		1018	0.1841
1019	0.1064		1019	0.1539		1019	0.0709		1019	0.1188
1020	0.0771		1020	0.092		1020	0.0657		1020	0.0846
1021	0.065		1021	0.0656		1021	0.065		1021	0.0679
1022	0.0671		1022	0.062		1022	0.0664		1022	0.0732
1023	0.0671		1023	0.0604		1023	0.0687		1023	0.0719
1024	0.0653		1024	0.0563		1024	0.0661		1024	0.0652
1025	0.0545		1025	0.0486		1025	0.0583		1025	0.0563
1026	0.0502		1026	0.0478		1026	0.0522		1026	0.0514
1027	0.0467		1027	0.0455		1027	0.0454		1027	0.0445
1028	0.0466		1028	0.0432		1028	0.0469		1028	0.0433
1029	0.0464		1029	0.0436		1029	0.0478		1029	0.0409
1030	0.0496		1030	0.046		1030	0.0529		1030	0.043
1031	0.0507		1031	0.0446		1031	0.0466		1031	0.0442
1032	0.0504		1032	0.0511		1032	0.0438		1032	0.0427
1033	0.0584		1033	0.0625		1033	0.0703		1033	0.0575
1034	0.0734		1034	0.0791		1034	0.0806		1034	0.0638
1035	0.0712		1035	0.073		1035	0.0691		1035	0.0603
1036	0.0629		1036	0.0576		1036	0.0613		1036	0.0534
1037	0.0636		1037	0.067		1037	0.0639		1037	0.0559
1038	0.0614		1038	0.0793		1038	0.0594		1038	0.0564
1039	0.0616		1039	0.0738		1039	0.0546		1039	0.063
1040	0.0458		1040	0.0512		1040	0.0433		1040	0.0446
1041	0.0534		1041	0.0475		1041	0.0467		1041	0.0425
1042	0.0533		1042	0.0472		1042	0.0507		1042	0.045
1043	0.0581		1043	0.0521		1043	0.06		1043	0.0523
1044	0.0577		1044	0.0517		1044	0.0602		1044	0.0594
1045	0.0705		1045	0.0598		1045	0.0733		1045	0.0683
1046	0.0614		1046	0.0539		1046	0.0653		1046	0.0667
1047	0.059		1047	0.0595		1047	0.0597		1047	0.0671
1048	0.0603		1048	0.0628		1048	0.0564		1048	0.0674
1049	0.0675		1049	0.0712		1049	0.0648		1049	0.0754
1050	0.0795		1050	0.0739		1050	0.0681		1050	0.0805
1051	0.0866		1051	0.0774		1051	0.0763		1051	0.1039
1052	0.0821		1052	0.0879		1052	0.0952		1052	0.1292
1053	0.0988		1053	0.1047		1053	0.1224		1053	0.1739
1054	0.113		1054	0.1254		1054	0.1394		1054	0.2221
1055	0.1963		1055	0.1603		1055	0.1922		1055	0.2284
1056	0.2798		1056	0.2235		1056	0.2184		1056	0.3036
1057	0.114		1057	0.1364		1057	0.1292		1057	0.1776
1058	0.0782		1058	0.0878		1058	0.084		1058	0.1724
1059	0.0653		1059	0.0681		1059	0.0672		1059	0.127
1060	0.0723		1060	0.0637		1060	0.0648		1060	0.0892
1061	0.0659		1061	0.066		1061	0.0663		1061	0.0818
1062	0.064		1062	0.0702		1062	0.0617		1062	0.0711
1063	0.0674		1063	0.0687		1063	0.0578		1063	0.0704
1064	0.0593		1064	0.0573		1064	0.0558		1064	0.0613
1065	0.0544		1065	0.0483		1065	0.0541		1065	0.0502
1066	0.0581		1066	0.0523		1066	0.0641		1066	0.0547
1067	0.0522		1067	0.0477		1067	0.052		1067	0.0578
1068	0.05		1068	0.0481		1068	0.0508		1068	0.0616
1069	0.051		1069	0.0493		1069	0.0467		1069	0.0529
1070	0.0586		1070	0.049		1070	0.0472		1070	0.0447
1071	0.0618		1071	0.0623		1071	0.0524		1071	0.0446
1072	0.0728		1072	0.0868		1072	0.0708		1072	0.0657
1073	0.1132		1073	0.1076		1073	0.0982		1073	0.097
1074	0.1874		1074	0.1727		1074	0.1322		1074	0.1263
1075	0.1902		1075	0.1637		1075	0.1317		1075	0.1121
1076	0.175		1076	0.126		1076	0.0996		1076	0.091
1077	0.0987		1077	0.0867		1077	0.0921		1077	0.0807
1078	0.1093		1078	0.1002		1078	0.1396		1078	0.1067
1079	0.106		1079	0.1017		1079	0.149		1079	0.0922
1080	0.0901		1080	0.0956		1080	0.1181		1080	0.0873
1081	0.1023		1081	0.1097		1081	0.1488		1081	0.1067
1082	0.1416		1082	0.1702		1082	0.1675		1082	0.1316
1083	0.1836		1083	0.2049		1083	0.225		1083	0.171
1084	0.1528		1084	0.1743		1084	0.1979		1084	0.1524
1085	0.1694		1085	0.205		1085	0.197		1085	0.1534
1086	0.116		1086	0.1621		1086	0.1347		1086	0.1151
1087	0.1091		1087	0.1698		1087	0.1118		1087	0.1083
1088	0.1102		1088	0.1567		1088	0.1212		1088	0.0925
1089	0.1504		1089	0.2019		1089	0.1321		1089	0.138
1090	0.1819		1090	0.2804		1090	0.1477		1090	0.1534
1091	0.1812		1091	0.3378		1091	0.2046		1091	0.3095
1092	0.2176		1092	0.2285		1092	0.1786		1092	0.3122
1093	0.1673		1093	0.2484		1093	0.1637		1093	0.2473
1094	0.194		1094	0.143		1094	0.1464		1094	0.1571
1095	0.1804		1095	0.1144		1095	0.1073		1095	0.2101
1096	0.2241		1096	0.0936		1096	0.1618		1096	0.1568
1097	0.2034		1097	0.0963		1097	0.2059		1097	0.1377
1098	0.107		1098	0.0806		1098	0.1558		1098	0.0926
1099	0.0844		1099	0.0743		1099	0.102		1099	0.0774
1100	0.0781		1100	0.068		1100	0.0755		1100	0.0788
1101	0.065		1101	0.0679		1101	0.0649		1101	0.0708
1102	0.0572		1102	0.0591		1102	0.0573		1102	0.0675
1103	0.0559		1103	0.0562		1103	0.05		1103	0.0657
1104	0.0611		1104	0.0534		1104	0.0533		1104	0.0621
1105	0.0544		1105	0.0469		1105	0.0515		1105	0.0493
1106	0.0521		1106	0.0451		1106	0.0471		1106	0.0479
1107	0.052		1107	0.0454		1107	0.0493		1107	0.0506
1108	0.0526		1108	0.0491		1108	0.0522		1108	0.0557
1109	0.064		1109	0.0565		1109	0.0638		1109	0.0649
1110	0.0554		1110	0.0498		1110	0.0581		1110	0.0577
1111	0.0548		1111	0.0494		1111	0.0594		1111	0.0589
1112	0.0571		1112	0.0508		1112	0.0549		1112	0.0597
1113	0.0655		1113	0.0563		1113	0.0574		1113	0.0662
1114	0.0677		1114	0.0568		1114	0.0579		1114	0.0832
1115	0.0802		1115	0.066		1115	0.0769		1115	0.0923
1116	0.0768		1116	0.064		1116	0.0662		1116	0.0839
1117	0.0695		1117	0.0585		1117	0.0604		1117	0.0729
1118	0.0853		1118	0.0694		1118	0.0687		1118	0.0854
1119	0.0917		1119	0.0771		1119	0.0809		1119	0.1013
1120	0.1119		1120	0.0814		1120	0.0829		1120	0.1646
1121	0.1145		1121	0.0746		1121	0.0814		1121	0.1658
1122	0.1257		1122	0.0709		1122	0.0763		1122	0.153
1123	0.1461		1123	0.094		1123	0.1258		1123	0.1923
1124	0.1267		1124	0.0718		1124	0.1004		1124	0.1912
1125	0.1046		1125	0.0735		1125	0.1143		1125	0.1541
1126	0.1167		1126	0.0881		1126	0.1068		1126	0.1516
1127	0.0731		1127	0.0691		1127	0.0797		1127	0.0886
1128	0.0605		1128	0.0493		1128	0.0586		1128	0.0792
1129	0.0584		1129	0.0495		1129	0.0526		1129	0.0679
1130	0.0581		1130	0.0518		1130	0.0518		1130	0.0611
1131	0.0566		1131	0.0509		1131	0.0518		1131	0.0553
1132	0.0558		1132	0.0512		1132	0.0535		1132	0.0555
1133	0.0572		1133	0.0525		1133	0.0528		1133	0.0554
1134	0.0617		1134	0.0551		1134	0.0587		1134	0.0618
1135	0.0596		1135	0.0523		1135	0.0523		1135	0.0537
1136	0.0633		1136	0.0535		1136	0.0624		1136	0.0599
1137	0.0569		1137	0.0481		1137	0.0521		1137	0.0464
1138	0.0662		1138	0.0528		1138	0.0509		1138	0.0461
1139	0.0733		1139	0.0619		1139	0.0559		1139	0.0559
1140	0.0885		1140	0.0632		1140	0.0576		1140	0.0596
1141	0.1259		1141	0.0727		1141	0.076		1141	0.0639
1142	0.0915		1142	0.0661		1142	0.0661		1142	0.0667
1143	0.0813		1143	0.0665		1143	0.0714		1143	0.0704
1144	0.067		1144	0.0568		1144	0.0622		1144	0.0611
1145	0.0589		1145	0.0509		1145	0.0553		1145	0.0598
1146	0.0591		1146	0.0575		1146	0.0525		1146	0.0527
1147	0.0641		1147	0.065		1147	0.0591		1147	0.0617
1148	0.0559		1148	0.0562		1148	0.054		1148	0.0501
1149	0.0555		1149	0.0585		1149	0.0557		1149	0.0544
1150	0.0589		1150	0.0609		1150	0.0565		1150	0.0576
1151	0.062		1151	0.0595		1151	0.0565		1151	0.0595
1152	0.0602		1152	0.0492		1152	0.0514		1152	0.0663
1153	0.0609		1153	0.0497		1153	0.0519		1153	0.0845
1154	0.0668		1154	0.0497		1154	0.0566		1154	0.0698
1155	0.0643		1155	0.0534		1155	0.0636		1155	0.0609
1156	0.0746		1156	0.0628		1156	0.0726		1156	0.0688
1157	0.0961		1157	0.0725		1157	0.0842		1157	0.0833
1158	0.0993		1158	0.0719		1158	0.0872		1158	0.08
1159	0.1133		1159	0.0761		1159	0.0872		1159	0.0957
1160	0.0791		1160	0.0551		1160	0.0627		1160	0.0633
1161	0.0632		1161	0.0469		1161	0.0509		1161	0.0531
1162	0.048		1162	0.0437		1162	0.0478		1162	0.0516
1163	0.0517		1163	0.0452		1163	0.0505		1163	0.0614
1164	0.0505		1164	0.0452		1164	0.0515		1164	0.0548
1165	0.055		1165	0.0527		1165	0.0544		1165	0.0556
1166	0.0522		1166	0.0537		1166	0.0533		1166	0.055
1167	0.0597		1167	0.066		1167	0.066		1167	0.0617
1168	0.0574		1168	0.0622		1168	0.0512		1168	0.0499
1169	0.0621		1169	0.0613		1169	0.0569		1169	0.0564
1170	0.0611		1170	0.0592		1170	0.0675		1170	0.0594
1171	0.1052		1171	0.0765		1171	0.0911		1171	0.0863
1172	0.1194		1172	0.0883		1172	0.0993		1172	0.1034
1173	0.1812		1173	0.1071		1173	0.1807		1173	0.1767
1174	0.2803		1174	0.1385		1174	0.2314		1174	0.2313
1175	0.3032		1175	0.1774		1175	0.2381		1175	0.2276
1176	0.2054		1176	0.1653		1176	0.2488		1176	0.1973
1177	0.1269		1177	0.1905		1177	0.2027		1177	0.1866
1178	0.1073		1178	0.1235		1178	0.1204		1178	0.1017
1179	0.0843		1179	0.0887		1179	0.0781		1179	0.0565
1180	0.0871		1180	0.0818		1180	0.0739		1180	0.0639
1181	0.0794		1181	0.0745		1181	0.0708		1181	0.0632
1182	0.0594		1182	0.0635		1182	0.0652		1182	0.0557
1183	0.0519		1183	0.0591		1183	0.0609		1183	0.0533
1184	0.0564		1184	0.0581		1184	0.0597		1184	0.0601
1185	0.0441		1185	0.0471		1185	0.0519		1185	0.0559
1186	0.0594		1186	0.0484		1186	0.0511		1186	0.0647
1187	0.0585		1187	0.0449		1187	0.0467		1187	0.0566
1188	0.0772		1188	0.0487		1188	0.0541		1188	0.0622
1189	0.0912		1189	0.0552		1189	0.0705		1189	0.0637
1190	0.0934		1190	0.062		1190	0.1016		1190	0.0819
1191	0.118		1191	0.0767		1191	0.1337		1191	0.1057
1192	0.1838		1192	0.1474		1192	0.2338		1192	0.1952
1193	0.3048		1193	0.2823		1193	0.3874		1193	0.2815

## Sheet: Figure 7a
Figure 7a	MD simulation for the average distance between the Plug-O loop and EC-LPS
	Format Plotting for gnuplot heatmap
	LPS	PelB-PlugO residue	Distance [nm]
	ECLIPA	R1071	0.166386
	ECLIPA	L1072	0.826602
	ECLIPA	E1073	0.995296
	ECLIPA	N1074	0.901247
	ECLIPA	R1075	1.27158
	ECLIPA	V1076	1.45602
	ECLIPA	P1077	1.17763
	ECLIPA	D1078	1.49478
	ECLIPA	D1079	1.39518
	ECLIPA	L1080	1.52218
	ECLIPA	L1081	1.93044
	ECLIPA	A1082	2.09447
	ECLIPA	A1083	2.248
	ECLIPA	H1084	1.90574
	ECLIPA	G1085	1.88332
	ECLIPA	G1086	1.89814
	ECLIPA	A1087	1.83786
	ECLIPA	L1088	1.81127
	ECLIPA	A1089	2.07058
	ECLIPA	L1090	1.98353
	ECLIPA	D1091	2.24816
	ECLIPA	G1092	2.14324
	ECLIPA	A1093	1.85027
	ECLIPA	R1094	1.66047
	ECLIPA	S1095	1.55149
	ECLIPA	Q1096	1.497
	ECLIPA	D1097	1.50041
	ECLIPA	L1098	1.50255
	ECLIPA	L1099	1.0826
	ECLIPA	Q1100	0.976464
	ECLIPA	D1101	0.658923
	ECLIPA	R1102	0.197283
	KDO	R1071	0.487358
	KDO	L1072	0.587786
	KDO	E1073	0.620083
	KDO	N1074	0.43685
	KDO	R1075	0.752006
	KDO	V1076	0.954214
	KDO	P1077	0.638407
	KDO	D1078	0.852788
	KDO	D1079	0.737515
	KDO	L1080	1.00598
	KDO	L1081	1.29443
	KDO	A1082	1.64334
	KDO	A1083	1.66412
	KDO	H1084	1.26138
	KDO	G1085	1.47288
	KDO	G1086	1.45948
	KDO	A1087	1.55826
	KDO	L1088	1.3799
	KDO	A1089	1.62791
	KDO	L1090	1.73276
	KDO	D1091	1.83308
	KDO	G1092	1.68391
	KDO	A1093	1.41676
	KDO	R1094	1.41732
	KDO	S1095	1.32953
	KDO	Q1096	1.36894
	KDO	D1097	1.35952
	KDO	L1098	1.23864
	KDO	L1099	1.05026
	KDO	Q1100	1.08129
	KDO	D1101	0.69226
	KDO	R1102	0.66221

## Sheet: Figure 8b
											PelB WT (Figure 8B and Suppl. Figure 17)																																					PelB plug-O (Figure 8B and Suppl. Figure 23)
-236.25	1	-236.25			-170.75	7	-1195.25			-291.25	2	-582.5			-164.75	1	-164.75			-139.25	1	-139.25			Counts	pore1	pore2	pore3	pore4	pore5										pore 1					pore 2
-235.75	0	0			-170.25	2	-340.5			-290.75	1	-290.75			-164.25	2	-328.5			-138.75	1	-138.75			total	400001	400001	400001	400001	400001	probability	pore1	pore2	pore3	pore4	pore5				Current (pA)	count				Current (pA)	count
-235.25	2	-470.5			-169.75	1	-169.75			-290.25	0	0			-163.75	0	0			-138.25	3	-414.75			low	37889	155368	35595	17817	145113		0.0947223	0.388419	0.0889873	0.0445424	0.362782				-171.75	2	-343.5			2.25	11	24.75
-234.75	2	-469.5			-169.25	1	-169.25			-289.75	2	-579.5			-163.25	0	0			-137.75	1	-137.75			mid	241961	92959	109161	157811	215019		0.604901	0.232397	0.272902	0.394527	0.537546				-171.25	0	0			2.75	56	154
-234.25	0	0			-168.75	1	-168.75			-289.25	0	0			-162.75	1	-162.75			-137.25	3	-411.75			high	120151	151674	255245	224373	39869		0.300377	0.379184	0.638111	0.560931	0.0996723				-170.75	2	-341.5			3.25	128	416
-233.75	3	-701.25			-168.25	0	0			-288.75	0	0			-162.25	1	-162.25			-136.75	3	-410.25																		-170.25	0	0			3.75	190	712.5
-233.25	1	-233.25			-167.75	2	-335.5			-288.25	3	-864.75			-161.75	0	0			-136.25	3	-408.75																		-169.75	1	-169.75			4.25	210	892.5
-232.75	1	-232.75			-167.25	1	-167.25			-287.75	3	-863.25			-161.25	0	0			-135.75	4	-543																		-169.25	6	-1015.5			4.75	266	1263.5
-232.25	2	-464.5			-166.75	5	-833.75			-287.25	9	-2585.25			-160.75	1	-160.75			-135.25	7	-946.75																		-168.75	2	-337.5			5.25	303	1590.75
-231.75	1	-231.75			-166.25	0	0			-286.75	4	-1147			-160.25	0	0			-134.75	9	-1212.75																		-168.25	5	-841.25			5.75	397	2282.75
-231.25	1	-231.25			-165.75	1	-165.75			-286.25	2	-572.5			-159.75	0	0			-134.25	4	-537																		-167.75	8	-1342			6.25	564	3525
-230.75	1	-230.75			-165.25	5	-826.25			-285.75	2	-571.5			-159.25	0	0			-133.75	6	-802.5				low	mid	high												-167.25	7	-1170.75			6.75	607	4097.25
-230.25	1	-230.25			-164.75	1	-164.75			-285.25	5	-1426.25			-158.75	1	-158.75			-133.25	7	-932.75			pore1	0.0947223	0.604901	0.300377												-166.75	7	-1167.25			7.25	528	3828
-229.75	0	0			-164.25	3	-492.75			-284.75	1	-284.75			-158.25	1	-158.25			-132.75	12	-1593			pore2	0.388419	0.232397	0.379184												-166.25	8	-1330			7.75	569	4409.75
-229.25	1	-229.25			-163.75	6	-982.5			-284.25	1	-284.25			-157.75	0	0			-132.25	15	-1983.75			pore3	0.0889873	0.272902	0.638111												-165.75	10	-1657.5			8.25	624	5148
-228.75	2	-457.5			-163.25	10	-1632.5			-283.75	1	-283.75			-157.25	0	0			-131.75	14	-1844.5			pore4	0.0445424	0.394527	0.560931												-165.25	12	-1983			8.75	579	5066.25
-228.25	2	-456.5			-162.75	10	-1627.5			-283.25	5	-1416.25			-156.75	1	-156.75			-131.25	16	-2100			pore5	0.362782	0.537546	0.0996723												-164.75	9	-1482.75			9.25	566	5235.5
-227.75	1	-227.75			-162.25	12	-1947			-282.75	2	-565.5			-156.25	3	-468.75			-130.75	17	-2222.75																		-164.25	18	-2956.5			9.75	528	5148
-227.25	3	-681.75			-161.75	7	-1132.25			-282.25	8	-2258			-155.75	1	-155.75			-130.25	29	-3777.25																		-163.75	21	-3438.75			10.25	458	4694.5
-226.75	3	-680.25			-161.25	6	-967.5			-281.75	5	-1408.75			-155.25	2	-310.5			-129.75	35	-4541.25																		-163.25	19	-3101.75			10.75	437	4697.75
-226.25	4	-905			-160.75	11	-1768.25			-281.25	9	-2531.25			-154.75	0	0			-129.25	49	-6333.25																		-162.75	25	-4068.75			11.25	431	4848.75
-225.75	2	-451.5			-160.25	17	-2724.25			-280.75	7	-1965.25			-154.25	1	-154.25			-128.75	45	-5793.75																		-162.25	22	-3569.5			11.75	438	5146.5
-225.25	2	-450.5			-159.75	13	-2076.75			-280.25	7	-1961.75			-153.75	5	-768.75			-128.25	61	-7823.25																		-161.75	32	-5176			12.25	419	5132.75
-224.75	0	0			-159.25	19	-3025.75			-279.75	9	-2517.75			-153.25	7	-1072.75			-127.75	90	-11497.5																		-161.25	50	-8062.5			12.75	391	4985.25
-224.25	1	-224.25			-158.75	21	-3333.75			-279.25	7	-1954.75			-152.75	5	-763.75			-127.25	82	-10434.5																		-160.75	54	-8680.5			13.25	400	5300
-223.75	1	-223.75			-158.25	15	-2373.75			-278.75	16	-4460			-152.25	4	-609			-126.75	118	-14956.5																		-160.25	54	-8653.5			13.75	411	5651.25
-223.25	5	-1116.25			-157.75	18	-2839.5			-278.25	15	-4173.75			-151.75	4	-607			-126.25	150	-18937.5																		-159.75	77	-12300.8			14.25	363	5172.75
-222.75	3	-668.25			-157.25	24	-3774			-277.75	10	-2777.5			-151.25	12	-1815			-125.75	168	-21126																		-159.25	82	-13058.5			14.75	393	5796.75
-222.25	1	-222.25			-156.75	16	-2508			-277.25	23	-6376.75			-150.75	6	-904.5			-125.25	171	-21417.8																		-158.75	83	-13176.2			15.25	355	5413.75
-221.75	4	-887			-156.25	35	-5468.75			-276.75	17	-4704.75			-150.25	14	-2103.5			-124.75	219	-27320.2																		-158.25	90	-14242.5			15.75	343	5402.25
-221.25	5	-1106.25			-155.75	34	-5295.5			-276.25	16	-4420			-149.75	16	-2396			-124.25	226	-28080.5																		-157.75	103	-16248.2			16.25	351	5703.75
-220.75	4	-883			-155.25	41	-6365.25			-275.75	11	-3033.25			-149.25	15	-2238.75			-123.75	285	-35268.8																		-157.25	124	-19499			16.75	403	6750.25
-220.25	5	-1101.25			-154.75	43	-6654.25			-275.25	20	-5505			-148.75	23	-3421.25			-123.25	347	-42767.8																		-156.75	140	-21945			17.25	362	6244.5
-219.75	2	-439.5			-154.25	53	-8175.25			-274.75	11	-3022.25			-148.25	35	-5188.75			-122.75	391	-47995.2																		-156.25	140	-21875			17.75	375	6656.25
-219.25	7	-1534.75			-153.75	75	-11531.2			-274.25	24	-6582			-147.75	38	-5614.5			-122.25	453	-55379.2																		-155.75	162	-25231.5			18.25	378	6898.5
-218.75	5	-1093.75			-153.25	70	-10727.5			-273.75	26	-7117.5			-147.25	36	-5301			-121.75	475	-57831.2																		-155.25	186	-28876.5			18.75	396	7425
-218.25	7	-1527.75			-152.75	64	-9776			-273.25	17	-4645.25			-146.75	57	-8364.75			-121.25	521	-63171.2																		-154.75	193	-29866.8			19.25	349	6718.25
-217.75	3	-653.25			-152.25	82	-12484.5			-272.75	20	-5455			-146.25	57	-8336.25			-120.75	576	-69552																		-154.25	210	-32392.5			19.75	408	8058
-217.25	6	-1303.5			-151.75	106	-16085.5			-272.25	21	-5717.25			-145.75	72	-10494			-120.25	639	-76839.8																		-153.75	224	-34440			20.25	396	8019
-216.75	4	-867			-151.25	125	-18906.2			-271.75	19	-5163.25			-145.25	59	-8569.75			-119.75	668	-79993																		-153.25	280	-42910			20.75	387	8030.25
-216.25	6	-1297.5			-150.75	130	-19597.5			-271.25	21	-5696.25			-144.75	80	-11580			-119.25	646	-77035.5																		-152.75	288	-43992			21.25	421	8946.25
-215.75	3	-647.25			-150.25	139	-20884.8			-270.75	13	-3519.75			-144.25	69	-9953.25			-118.75	694	-82412.5																		-152.25	279	-42477.8			21.75	415	9026.25
-215.25	5	-1076.25			-149.75	163	-24409.2			-270.25	20	-5405			-143.75	78	-11212.5			-118.25	687	-81237.8																		-151.75	347	-52657.2			22.25	403	8966.75
-214.75	4	-859			-149.25	182	-27163.5			-269.75	19	-5125.25			-143.25	114	-16330.5			-117.75	708	-83367																		-151.25	398	-60197.5			22.75	385	8758.75
-214.25	7	-1499.75			-148.75	210	-31237.5			-269.25	21	-5654.25			-142.75	130	-18557.5			-117.25	695	-81488.8																		-150.75	434	-65425.5			23.25	383	8904.75
-213.75	6	-1282.5			-148.25	221	-32763.2			-268.75	25	-6718.75			-142.25	165	-23471.2			-116.75	668	-77989																		-150.25	499	-74974.8			23.75	408	9690
-213.25	2	-426.5			-147.75	262	-38710.5			-268.25	15	-4023.75			-141.75	157	-22254.8			-116.25	649	-75446.2																		-149.75	548	-82063			24.25	389	9433.25
-212.75	4	-851			-147.25	292	-42997			-267.75	21	-5622.75			-141.25	162	-22882.5			-115.75	679	-78594.2																		-149.25	624	-93132			24.75	373	9231.75
-212.25	4	-849			-146.75	326	-47840.5			-267.25	15	-4008.75			-140.75	184	-25898			-115.25	687	-79176.8																		-148.75	691	-102786			25.25	419	10579.8
-211.75	9	-1905.75			-146.25	357	-52211.2			-266.75	14	-3734.5			-140.25	198	-27769.5			-114.75	652	-74817																		-148.25	722	-107036			25.75	384	9888
-211.25	5	-1056.25			-145.75	438	-63838.5			-266.25	31	-8253.75			-139.75	271	-37872.2			-114.25	673	-76890.2																		-147.75	825	-121894			26.25	457	11996.2
-210.75	5	-1053.75			-145.25	456	-66234			-265.75	20	-5315			-139.25	276	-38433			-113.75	710	-80762.5																		-147.25	933	-137384			26.75	385	10298.8
-210.25	5	-1051.25			-144.75	481	-69624.8			-265.25	23	-6100.75			-138.75	304	-42180			-113.25	678	-76783.5																		-146.75	977	-143375			27.25	384	10464
-209.75	4	-839			-144.25	562	-81068.5			-264.75	17	-4500.75			-138.25	325	-44931.2			-112.75	668	-75317																		-146.25	1043	-152539			27.75	392	10878
-209.25	6	-1255.5			-143.75	590	-84812.5			-264.25	23	-6077.75			-137.75	343	-47248.2			-112.25	705	-79136.2																		-145.75	1101	-160471			28.25	394	11130.5
-208.75	12	-2505			-143.25	656	-93972			-263.75	22	-5802.5			-137.25	379	-52017.8			-111.75	633	-70737.8																		-145.25	1188	-172557			28.75	395	11356.2
-208.25	8	-1666			-142.75	715	-102066			-263.25	38	-10003.5			-136.75	419	-57298.2			-111.25	650	-72312.5																		-144.75	1327	-192083			29.25	433	12665.2
-207.75	10	-2077.5			-142.25	704	-100144			-262.75	20	-5255			-136.25	438	-59677.5			-110.75	692	-76639																		-144.25	1389	-200363			29.75	479	14250.2
-207.25	14	-2901.5			-141.75	805	-114109			-262.25	31	-8129.75			-135.75	509	-69096.8			-110.25	644	-71001																		-143.75	1574	-226262			30.25	469	14187.2
-206.75	17	-3514.75			-141.25	891	-125854			-261.75	27	-7067.25			-135.25	564	-76281			-109.75	704	-77264																		-143.25	1593	-228197			30.75	495	15221.2
-206.25	13	-2681.25			-140.75	837	-117808			-261.25	23	-6008.75			-134.75	649	-87452.8			-109.25	723	-78987.8																		-142.75	1699	-242532			31.25	511	15968.8
-205.75	6	-1234.5			-140.25	915	-128329			-260.75	25	-6518.75			-134.25	706	-94780.5			-108.75	711	-77321.2																		-142.25	1787	-254201			31.75	590	18732.5
-205.25	15	-3078.75			-139.75	974	-136116			-260.25	32	-8328			-133.75	759	-101516			-108.25	770	-83352.5																		-141.75	1939	-274853			32.25	555	17898.8
-204.75	17	-3480.75			-139.25	1012	-140921			-259.75	29	-7532.75			-133.25	815	-108599			-107.75	747	-80489.2																		-141.25	2065	-291681			32.75	656	21484
-204.25	17	-3472.25			-138.75	1024	-142080			-259.25	32	-8296			-132.75	897	-119077			-107.25	820	-87945																		-140.75	2188	-307961			33.25	702	23341.5
-203.75	14	-2852.5			-138.25	1119	-154702			-258.75	26	-6727.5			-132.25	1018	-134630			-106.75	941	-100452																		-140.25	2331	-326923			33.75	744	25110
-203.25	16	-3252			-137.75	1110	-152902			-258.25	30	-7747.5			-131.75	1167	-153752			-106.25	946	-100512																		-139.75	2479	-346440			34.25	745	25516.2
-202.75	14	-2838.5			-137.25	1124	-154269			-257.75	21	-5412.75			-131.25	1310	-171938			-105.75	976	-103212																		-139.25	2476	-344783			34.75	769	26722.8
-202.25	19	-3842.75			-136.75	1203	-164510			-257.25	20	-5145			-130.75	1381	-180566			-105.25	1027	-108092																		-138.75	2494	-346042			35.25	811	28587.8
-201.75	13	-2622.75			-136.25	1272	-173310			-256.75	30	-7702.5			-130.25	1645	-214261			-104.75	1060	-111035																		-138.25	2603	-359865			35.75	937	33497.8
-201.25	20	-4025			-135.75	1281	-173896			-256.25	22	-5637.5			-129.75	1760	-228360			-104.25	1161	-121034																		-137.75	2598	-357874			36.25	911	33023.8
-200.75	20	-4015			-135.25	1257	-170009			-255.75	30	-7672.5			-129.25	2086	-269616			-103.75	1198	-124292																		-137.25	2697	-370163			36.75	960	35280
-200.25	17	-3404.25			-134.75	1397	-188246			-255.25	30	-7657.5			-128.75	2311	-297541			-103.25	1286	-132780																		-136.75	2613	-357328			37.25	1087	40490.8
-199.75	22	-4394.5			-134.25	1322	-177478			-254.75	27	-6878.25			-128.25	2531	-324601			-102.75	1306	-134192																		-136.25	2661	-362561			37.75	1122	42355.5
-199.25	26	-5180.5			-133.75	1434	-191798			-254.25	39	-9915.75			-127.75	2951	-376990			-102.25	1288	-131698																		-135.75	2630	-357022			38.25	1196	45747
-198.75	27	-5366.25			-133.25	1398	-186284			-253.75	22	-5582.5			-127.25	3154	-401346			-101.75	1367	-139092																		-135.25	2662	-360036			38.75	1240	48050
-198.25	29	-5749.25			-132.75	1357	-180142			-253.25	28	-7091			-126.75	3500	-443625			-101.25	1405	-142256																		-134.75	2589	-348868			39.25	1238	48591.5
-197.75	22	-4350.5			-132.25	1397	-184753			-252.75	30	-7582.5			-126.25	3815	-481644			-100.75	1391	-140143																		-134.25	2487	-333880			39.75	1308	51993
-197.25	15	-2958.75			-131.75	1487	-195912			-252.25	23	-5801.75			-125.75	4408	-554306			-100.25	1300	-130325																		-133.75	2523	-337451			40.25	1358	54659.5
-196.75	24	-4722			-131.25	1402	-184012			-251.75	25	-6293.75			-125.25	4856	-608214			-99.75	1371	-136757																		-133.25	2412	-321399			40.75	1507	61410.2
-196.25	27	-5298.75			-130.75	1440	-188280			-251.25	27	-6783.75			-124.75	5176	-645706			-99.25	1306	-129620																		-132.75	2418	-320990			41.25	1531	63153.8
-195.75	27	-5285.25			-130.25	1378	-179484			-250.75	41	-10280.8			-124.25	5413	-672565			-98.75	1283	-126696																		-132.25	2371	-313565			41.75	1528	63794
-195.25	30	-5857.5			-129.75	1405	-182299			-250.25	27	-6756.75			-123.75	5810	-718988			-98.25	1256	-123402																		-131.75	2185	-287874			42.25	1597	67473.2
-194.75	37	-7205.75			-129.25	1348	-174229			-249.75	27	-6743.25			-123.25	6035	-743814			-97.75	1240	-121210																		-131.25	2137	-280481			42.75	1608	68742
-194.25	33	-6410.25			-128.75	1445	-186044			-249.25	33	-8225.25			-122.75	6242	-766206			-97.25	1188	-115533																		-130.75	2049	-267907			43.25	1707	73827.8
-193.75	34	-6587.5			-128.25	1387	-177883			-248.75	30	-7462.5			-122.25	6228	-761373			-96.75	1160	-112230																		-130.25	1966	-256072			43.75	1705	74593.8
-193.25	22	-4251.5			-127.75	1396	-178339			-248.25	29	-7199.25			-121.75	6381	-776887			-96.25	1137	-109436																		-129.75	1881	-244060			44.25	1874	82924.5
-192.75	31	-5975.25			-127.25	1405	-178786			-247.75	27	-6689.25			-121.25	6304	-764360			-95.75	1046	-100154																		-129.25	1757	-227092			44.75	1826	81713.5
-192.25	32	-6152			-126.75	1434	-181760			-247.25	34	-8406.5			-120.75	6144	-741888			-95.25	988	-94107																		-128.75	1764	-227115			45.25	1943	87920.8
-191.75	24	-4602			-126.25	1393	-175866			-246.75	26	-6415.5			-120.25	6124	-736411			-94.75	964	-91339																		-128.25	1761	-225848			45.75	2041	93375.8
-191.25	42	-8032.5			-125.75	1462	-183846			-246.25	34	-8372.5			-119.75	5935	-710716			-94.25	906	-85390.5																		-127.75	1563	-199673			46.25	2082	96292.5
-190.75	34	-6485.5			-125.25	1468	-183867			-245.75	28	-6881			-119.25	5838	-696182			-93.75	893	-83718.8																		-127.25	1506	-191638			46.75	2108	98549
-190.25	34	-6468.5			-124.75	1434	-178892			-245.25	22	-5395.5			-118.75	5621	-667494			-93.25	815	-75998.8																		-126.75	1496	-189618			47.25	2134	100832
-189.75	47	-8918.25			-124.25	1538	-191096			-244.75	25	-6118.75			-118.25	5463	-646000			-92.75	763	-70768.2																		-126.25	1427	-180159			47.75	2162	103236
-189.25	41	-7759.25			-123.75	1605	-198619			-244.25	27	-6594.75			-117.75	5275	-621131			-92.25	712	-65682																		-125.75	1391	-174918			48.25	2223	107260
-188.75	32	-6040			-123.25	1551	-191161			-243.75	29	-7068.75			-117.25	5091	-596920			-91.75	645	-59178.8																		-125.25	1367	-171217			48.75	2232	108810
-188.25	36	-6777			-122.75	1692	-207693			-243.25	25	-6081.25			-116.75	4810	-561568			-91.25	599	-54658.8																		-124.75	1388	-173153			49.25	2185	107611
-187.75	38	-7134.5			-122.25	1578	-192910			-242.75	21	-5097.75			-116.25	4738	-550792			-90.75	547	-49640.2																		-124.25	1330	-165252			49.75	2275	113181
-187.25	47	-8800.75			-121.75	1670	-203322			-242.25	26	-6298.5			-115.75	4508	-521801			-90.25	560	-50540																		-123.75	1221	-151099			50.25	2300	115575
-186.75	67	-12512.2			-121.25	1734	-210248			-241.75	26	-6285.5			-115.25	4289	-494307			-89.75	512	-45952																		-123.25	1257	-154925			50.75	2298	116624
-186.25	48	-8940			-120.75	1771	-213848			-241.25	23	-5548.75			-114.75	4128	-473688			-89.25	447	-39894.8																		-122.75	1243	-152578			51.25	2200	112750
-185.75	44	-8173			-120.25	1851	-222583			-240.75	21	-5055.75			-114.25	3785	-432436			-88.75	400	-35500																		-122.25	1168	-142788			51.75	2326	120370
-185.25	62	-11485.5			-119.75	1834	-219622			-240.25	21	-5045.25			-113.75	3663	-416666			-88.25	396	-34947																		-121.75	1208	-147074			52.25	2231	116570
-184.75	61	-11269.8			-119.25	1851	-220732			-239.75	28	-6713			-113.25	3426	-387994			-87.75	385	-33783.8																		-121.25	1163	-141014			52.75	2235	117896
-184.25	62	-11423.5			-118.75	1959	-232631			-239.25	25	-5981.25			-112.75	3403	-383688			-87.25	347	-30275.8																		-120.75	1118	-134998			53.25	2273	121037
-183.75	58	-10657.5			-118.25	2045	-241821			-238.75	23	-5491.25			-112.25	3132	-351567			-86.75	319	-27673.2																		-120.25	1145	-137686			53.75	2176	116960
-183.25	66	-12094.5			-117.75	2067	-243389			-238.25	20	-4765			-111.75	3069	-342961			-86.25	263	-22683.8																		-119.75	1117	-133761			54.25	2240	121520
-182.75	56	-10234			-117.25	2117	-248218			-237.75	22	-5230.5			-111.25	2884	-320845			-85.75	298	-25553.5																		-119.25	1163	-138688			54.75	2085	114154
-182.25	86	-15673.5			-116.75	2234	-260820			-237.25	16	-3796			-110.75	2846	-315194			-85.25	292	-24893																		-118.75	1135	-134781			55.25	2293	126688
-181.75	80	-14540			-116.25	2296	-266910			-236.75	20	-4735			-110.25	2734	-301424			-84.75	266	-22543.5																		-118.25	1119	-132322			55.75	2105	117354
-181.25	70	-12687.5			-115.75	2377	-275138			-236.25	20	-4725			-109.75	2524	-277009			-84.25	257	-21652.2																		-117.75	1096	-129054			56.25	2174	122288
-180.75	60	-10845			-115.25	2287	-263577			-235.75	20	-4715			-109.25	2404	-262637			-83.75	217	-18173.8																		-117.25	1069	-125340			56.75	2204	125077
-180.25	85	-15321.2			-114.75	2409	-276433			-235.25	13	-3058.25			-108.75	2230	-242512			-83.25	220	-18315																		-116.75	1058	-123522			57.25	2152	123202
-179.75	81	-14559.8			-114.25	2457	-280712			-234.75	13	-3051.75			-108.25	2165	-234361			-82.75	189	-15639.8																		-116.25	1060	-123225			57.75	2129	122950
-179.25	104	-18642			-113.75	2600	-295750			-234.25	17	-3982.25			-107.75	2080	-224120			-82.25	185	-15216.2																		-115.75	992	-114824			58.25	2072	120694
-178.75	105	-18768.8			-113.25	2569	-290939			-233.75	10	-2337.5			-107.25	1903	-204097			-81.75	208	-17004																		-115.25	1021	-117670			58.75	2076	121965
-178.25	102	-18181.5			-112.75	2628	-296307			-233.25	20	-4665			-106.75	1916	-204533			-81.25	192	-15600																		-114.75	1053	-120832			59.25	1986	117670
-177.75	104	-18486			-112.25	2563	-287697			-232.75	18	-4189.5			-106.25	1732	-184025			-80.75	174	-14050.5																		-114.25	987	-112765			59.75	1949	116453
-177.25	98	-17370.5			-111.75	2584	-288762			-232.25	14	-3251.5			-105.75	1697	-179458			-80.25	160	-12840																		-113.75	1039	-118186			60.25	1970	118692
-176.75	87	-15377.2			-111.25	2598	-289028			-231.75	9	-2085.75			-105.25	1565	-164716			-79.75	165	-13158.8																		-113.25	1052	-119139			60.75	1939	117794
-176.25	89	-15686.2			-110.75	2650	-293488			-231.25	10	-2312.5			-104.75	1532	-160477			-79.25	148	-11729																		-112.75	979	-110382			61.25	1841	112761
-175.75	98	-17223.5			-110.25	2589	-285437			-230.75	17	-3922.75			-104.25	1432	-149286			-78.75	134	-10552.5																		-112.25	1043	-117077			61.75	1906	117696
-175.25	106	-18576.5			-109.75	2553	-280192			-230.25	11	-2532.75			-103.75	1342	-139232			-78.25	137	-10720.2																		-111.75	1024	-114432			62.25	1816	113046
-174.75	123	-21494.2			-109.25	2452	-267881			-229.75	17	-3905.75			-103.25	1262	-130302			-77.75	110	-8552.5																		-111.25	1021	-113586			62.75	1845	115774
-174.25	119	-20735.8			-108.75	2419	-263066			-229.25	15	-3438.75			-102.75	1309	-134500			-77.25	126	-9733.5																		-110.75	929	-102887			63.25	1761	111383
-173.75	143	-24846.2			-108.25	2301	-249083			-228.75	13	-2973.75			-102.25	1201	-122802			-76.75	110	-8442.5																		-110.25	1008	-111132			63.75	1817	115834
-173.25	94	-16285.5			-107.75	2285	-246209			-228.25	11	-2510.75			-101.75	1118	-113756			-76.25	124	-9455																		-109.75	969	-106348			64.25	1713	110060
-172.75	134	-23148.5			-107.25	2141	-229622			-227.75	16	-3644			-101.25	1062	-107528			-75.75	124	-9393																		-109.25	1009	-110233			64.75	1752	113442
-172.25	124	-21359			-106.75	2093	-223428			-227.25	14	-3181.5			-100.75	1060	-106795			-75.25	98	-7374.5																		-108.75	988	-107445			65.25	1709	111512
-171.75	126	-21640.5			-106.25	1984	-210800			-226.75	13	-2947.75			-100.25	979	-98144.8			-74.75	112	-8372																		-108.25	975	-105544			65.75	1708	112301
-171.25	142	-24317.5			-105.75	1953	-206530			-226.25	12	-2715			-99.75	993	-99051.8			-74.25	105	-7796.25																		-107.75	998	-107534			66.25	1608	106530
-170.75	124	-21173			-105.25	1912	-201238			-225.75	8	-1806			-99.25	912	-90516			-73.75	90	-6637.5																		-107.25	983	-105427			66.75	1598	106666
-170.25	143	-24345.8			-104.75	1832	-191902			-225.25	11	-2477.75			-98.75	858	-84727.5			-73.25	107	-7837.75																		-106.75	976	-104188			67.25	1591	106995
-169.75	118	-20030.5			-104.25	1780	-185565			-224.75	13	-2921.75			-98.25	843	-82824.8			-72.75	87	-6329.25																		-106.25	993	-105506			67.75	1636	110839
-169.25	140	-23695			-103.75	1648	-170980			-224.25	10	-2242.5			-97.75	861	-84162.8			-72.25	89	-6430.25																		-105.75	954	-100886			68.25	1470	100328
-168.75	143	-24131.2			-103.25	1653	-170672			-223.75	7	-1566.25			-97.25	783	-76146.8			-71.75	84	-6027																		-105.25	976	-102724			68.75	1546	106288
-168.25	150	-25237.5			-102.75	1619	-166352			-223.25	12	-2679			-96.75	774	-74884.5			-71.25	89	-6341.25																		-104.75	1026	-107474			69.25	1442	99858.5
-167.75	151	-25330.2			-102.25	1502	-153580			-222.75	15	-3341.25			-96.25	701	-67471.2			-70.75	81	-5730.75																		-104.25	962	-100288			69.75	1540	107415
-167.25	143	-23916.8			-101.75	1407	-143162			-222.25	9	-2000.25			-95.75	650	-62237.5			-70.25	88	-6182																		-103.75	989	-102609			70.25	1489	104602
-166.75	148	-24679			-101.25	1435	-145294			-221.75	6	-1330.5			-95.25	643	-61245.8			-69.75	90	-6277.5																		-103.25	976	-100772			70.75	1458	103154
-166.25	153	-25436.2			-100.75	1403	-141352			-221.25	8	-1770			-94.75	674	-63861.5			-69.25	50	-3462.5																		-102.75	990	-101722			71.25	1506	107302
-165.75	168	-27846			-100.25	1338	-134134			-220.75	11	-2428.25			-94.25	647	-60979.8			-68.75	89	-6118.75																		-102.25	941	-96217.2			71.75	1443	103535
-165.25	185	-30571.2			-99.75	1333	-132967			-220.25	9	-1982.25			-93.75	562	-52687.5			-68.25	88	-6006																		-101.75	971	-98799.2			72.25	1399	101078
-164.75	165	-27183.8			-99.25	1330	-132002			-219.75	9	-1977.75			-93.25	582	-54271.5			-67.75	61	-4132.75																		-101.25	991	-100339			72.75	1454	105778
-164.25	161	-26444.2			-98.75	1284	-126795			-219.25	8	-1754			-92.75	554	-51383.5			-67.25	68	-4573																		-100.75	1031	-103873			73.25	1401	102623
-163.75	172	-28165			-98.25	1294	-127136			-218.75	12	-2625			-92.25	521	-48062.2			-66.75	64	-4272																		-100.25	989	-99147.2			73.75	1466	108118
-163.25	174	-28405.5			-97.75	1204	-117691			-218.25	9	-1964.25			-91.75	479	-43948.2			-66.25	76	-5035																		-99.75	981	-97854.8			74.25	1318	97861.5
-162.75	216	-35154			-97.25	1210	-117672			-217.75	13	-2830.75			-91.25	473	-43161.2			-65.75	60	-3945																		-99.25	939	-93195.8			74.75	1309	97847.8
-162.25	189	-30665.2			-96.75	1140	-110295			-217.25	3	-651.75			-90.75	456	-41382			-65.25	62	-4045.5																		-98.75	989	-97663.8			75.25	1319	99254.8
-161.75	201	-32511.8			-96.25	1163	-111939			-216.75	9	-1950.75			-90.25	432	-38988			-64.75	72	-4662																		-98.25	956	-93927			75.75	1350	102262
-161.25	208	-33540			-95.75	1178	-112794			-216.25	5	-1081.25			-89.75	416	-37336			-64.25	60	-3855																		-97.75	955	-93351.2			76.25	1340	102175
-160.75	206	-33114.5			-95.25	1204	-114681			-215.75	5	-1078.75			-89.25	436	-38913			-63.75	59	-3761.25																		-97.25	937	-91123.2			76.75	1386	106376
-160.25	200	-32050			-94.75	1208	-114458			-215.25	5	-1076.25			-88.75	390	-34612.5			-63.25	68	-4301																		-96.75	935	-90461.2			77.25	1302	100580
-159.75	218	-34825.5			-94.25	1197	-112817			-214.75	7	-1503.25			-88.25	389	-34329.2			-62.75	70	-4392.5																		-96.25	908	-87395			77.75	1331	103485
-159.25	190	-30257.5			-93.75	1148	-107625			-214.25	6	-1285.5			-87.75	402	-35275.5			-62.25	69	-4295.25																		-95.75	964	-92303			78.25	1290	100942
-158.75	221	-35083.8			-93.25	1185	-110501			-213.75	10	-2137.5			-87.25	388	-33853			-61.75	55	-3396.25																		-95.25	962	-91630.5			78.75	1231	96941.2
-158.25	222	-35131.5			-92.75	1138	-105550			-213.25	3	-639.75			-86.75	383	-33225.2			-61.25	64	-3920																		-94.75	957	-90675.8			79.25	1249	98983.2
-157.75	242	-38175.5			-92.25	1201	-110792			-212.75	3	-638.25			-86.25	411	-35448.8			-60.75	71	-4313.25																		-94.25	1001	-94344.2			79.75	1274	101602
-157.25	252	-39627			-91.75	1252	-114871			-212.25	8	-1698			-85.75	406	-34814.5			-60.25	56	-3374																		-93.75	995	-93281.2			80.25	1229	98627.2
-156.75	226	-35425.5			-91.25	1244	-113515			-211.75	6	-1270.5			-85.25	378	-32224.5			-59.75	57	-3405.75																		-93.25	1027	-95767.8			80.75	1273	102795
-156.25	230	-35937.5			-90.75	1261	-114436			-211.25	3	-633.75			-84.75	376	-31866			-59.25	71	-4206.75																		-92.75	990	-91822.5			81.25	1222	99287.5
-155.75	243	-37847.2			-90.25	1324	-119491			-210.75	9	-1896.75			-84.25	381	-32099.2			-58.75	65	-3818.75																		-92.25	1010	-93172.5			81.75	1205	98508.8
-155.25	257	-39899.2			-89.75	1277	-114611			-210.25	2	-420.5			-83.75	375	-31406.2			-58.25	69	-4019.25																		-91.75	1011	-92759.2			82.25	1208	99358
-154.75	236	-36521			-89.25	1236	-110313			-209.75	6	-1258.5			-83.25	392	-32634			-57.75	66	-3811.5																		-91.25	979	-89333.8			82.75	1225	101369
-154.25	253	-39025.2			-88.75	1261	-111914			-209.25	4	-837			-82.75	432	-35748			-57.25	55	-3148.75																		-90.75	1044	-94743			83.25	1206	100400
-153.75	254	-39052.5			-88.25	1289	-113754			-208.75	2	-417.5			-82.25	452	-37177			-56.75	59	-3348.25																		-90.25	950	-85737.5			83.75	1182	98992.5
-153.25	290	-44442.5			-87.75	1329	-116620			-208.25	3	-624.75			-81.75	454	-37114.5			-56.25	60	-3375																		-89.75	979	-87865.2			84.25	1241	104554
-152.75	267	-40784.2			-87.25	1277	-111418			-207.75	3	-623.25			-81.25	454	-36887.5			-55.75	59	-3289.25																		-89.25	997	-88982.2			84.75	1176	99666
-152.25	272	-41412			-86.75	1267	-109912			-207.25	1	-207.25			-80.75	531	-42878.2			-55.25	63	-3480.75																		-88.75	1025	-90968.8			85.25	1192	101618
-151.75	242	-36723.5			-86.25	1242	-107122			-206.75	3	-620.25			-80.25	522	-41890.5			-54.75	47	-2573.25																		-88.25	1003	-88514.8			85.75	1163	99727.2
-151.25	291	-44013.8			-85.75	1133	-97154.8			-206.25	4	-825			-79.75	596	-47531			-54.25	65	-3526.25																		-87.75	1039	-91172.2			86.25	1161	100136
-150.75	285	-42963.8			-85.25	1220	-104005			-205.75	3	-617.25			-79.25	625	-49531.2			-53.75	44	-2365																		-87.25	995	-86813.8			86.75	1176	102018
-150.25	329	-49432.2			-84.75	1178	-99835.5			-205.25	1	-205.25			-78.75	633	-49848.8			-53.25	53	-2822.25																		-86.75	1113	-96552.8			87.25	1191	103915
-149.75	287	-42978.2			-84.25	1124	-94697			-204.75	3	-614.25			-78.25	679	-53131.8			-52.75	70	-3692.5																		-86.25	1016	-87630			87.75	1190	104422
-149.25	313	-46715.2			-83.75	1096	-91790			-204.25	2	-408.5			-77.75	744	-57846			-52.25	46	-2403.5																		-85.75	1039	-89094.2			88.25	1130	99722.5
-148.75	319	-47451.2			-83.25	1055	-87828.8			-203.75	4	-815			-77.25	817	-63113.2			-51.75	64	-3312																		-85.25	1085	-92496.2			88.75	1166	103482
-148.25	303	-44919.8			-82.75	1062	-87880.5			-203.25	3	-609.75			-76.75	907	-69612.2			-51.25	56	-2870																		-84.75	1007	-85343.2			89.25	1128	100674
-147.75	323	-47723.2			-82.25	1029	-84635.2			-202.75	2	-405.5			-76.25	935	-71293.8			-50.75	67	-3400.25																		-84.25	1083	-91242.8			89.75	1112	99802
-147.25	356	-52421			-81.75	923	-75455.2			-202.25	3	-606.75			-75.75	1041	-78855.8			-50.25	54	-2713.5																		-83.75	1074	-89947.5			90.25	1160	104690
-146.75	360	-52830			-81.25	962	-78162.5			-201.75	6	-1210.5			-75.25	1044	-78561			-49.75	57	-2835.75																		-83.25	1072	-89244			90.75	1147	104090
-146.25	341	-49871.2			-80.75	913	-73724.8			-201.25	2	-402.5			-74.75	1139	-85140.2			-49.25	54	-2659.5																		-82.75	1114	-92183.5			91.25	1103	100649
-145.75	373	-54364.8			-80.25	865	-69416.2			-200.75	0	0			-74.25	1176	-87318			-48.75	50	-2437.5																		-82.25	1105	-90886.2			91.75	1162	106614
-145.25	379	-55049.8			-79.75	819	-65315.2			-200.25	2	-400.5			-73.75	1247	-91966.2			-48.25	69	-3329.25																		-81.75	1138	-93031.5			92.25	1179	108763
-144.75	381	-55149.8			-79.25	788	-62449			-199.75	2	-399.5			-73.25	1252	-91709			-47.75	43	-2053.25																		-81.25	1115	-90593.8			92.75	1130	104808
-144.25	407	-58709.8			-78.75	798	-62842.5			-199.25	1	-199.25			-72.75	1304	-94866			-47.25	66	-3118.5																		-80.75	1092	-88179			93.25	1123	104720
-143.75	360	-51750			-78.25	714	-55870.5			-198.75	0	0			-72.25	1375	-99343.8			-46.75	62	-2898.5																		-80.25	1099	-88194.8			93.75	1137	106594
-143.25	384	-55008			-77.75	676	-52559			-198.25	4	-793			-71.75	1515	-108701			-46.25	54	-2497.5																		-79.75	1132	-90277			94.25	1107	104335
-142.75	397	-56671.8			-77.25	677	-52298.2			-197.75	3	-593.25			-71.25	1546	-110152			-45.75	59	-2699.25																		-79.25	1183	-93752.8			94.75	1069	101288
-142.25	404	-57469			-76.75	622	-47738.5			-197.25	5	-986.25			-70.75	1560	-110370			-45.25	66	-2986.5																		-78.75	1197	-94263.8			95.25	1142	108776
-141.75	417	-59109.8			-76.25	620	-47275			-196.75	5	-983.75			-70.25	1642	-115350			-44.75	63	-2819.25																		-78.25	1139	-89126.8			95.75	1170	112028
-141.25	481	-67941.2			-75.75	563	-42647.2			-196.25	4	-785			-69.75	1544	-107694			-44.25	64	-2832																		-77.75	1141	-88712.8			96.25	1106	106452
-140.75	439	-61789.2			-75.25	593	-44623.2			-195.75	1	-195.75			-69.25	1631	-112947			-43.75	61	-2668.75																		-77.25	1189	-91850.2			96.75	1123	108650
-140.25	512	-71808			-74.75	575	-42981.2			-195.25	0	0			-68.75	1599	-109931			-43.25	61	-2638.25																		-76.75	1177	-90334.8			97.25	1130	109892
-139.75	485	-67778.8			-74.25	564	-41877			-194.75	1	-194.75			-68.25	1665	-113636			-42.75	50	-2137.5																		-76.25	1187	-90508.8			97.75	1077	105277
-139.25	507	-70599.8			-73.75	533	-39308.8			-194.25	7	-1359.75			-67.75	1624	-110026			-42.25	70	-2957.5																		-75.75	1135	-85976.2			98.25	1142	112202
-138.75	517	-71733.8			-73.25	498	-36478.5			-193.75	3	-581.25			-67.25	1670	-112308			-41.75	66	-2755.5																		-75.25	1186	-89246.5			98.75	1115	110106
-138.25	520	-71890			-72.75	530	-38557.5			-193.25	5	-966.25			-66.75	1652	-110271			-41.25	69	-2846.25																		-74.75	1193	-89176.8			99.25	1103	109473
-137.75	518	-71354.5			-72.25	521	-37642.2			-192.75	3	-578.25			-66.25	1684	-111565			-40.75	63	-2567.25																		-74.25	1209	-89768.2			99.75	1149	114613
-137.25	488	-66978			-71.75	521	-37381.8			-192.25	6	-1153.5			-65.75	1600	-105200			-40.25	68	-2737																		-73.75	1218	-89827.5			100.25	1175	117794
-136.75	526	-71930.5			-71.25	501	-35696.2			-191.75	6	-1150.5			-65.25	1536	-100224			-39.75	78	-3100.5																		-73.25	1236	-90537			100.75	1162	117072
-136.25	538	-73302.5			-70.75	474	-33535.5			-191.25	4	-765			-64.75	1553	-100557			-39.25	71	-2786.75																		-72.75	1240	-90210			101.25	1152	116640
-135.75	527	-71540.2			-70.25	458	-32174.5			-190.75	2	-381.5			-64.25	1621	-104149			-38.75	86	-3332.5																		-72.25	1218	-88000.5			101.75	1078	109686
-135.25	614	-83043.5			-69.75	452	-31527			-190.25	8	-1522			-63.75	1577	-100534			-38.25	99	-3786.75																		-71.75	1306	-93705.5			102.25	1170	119632
-134.75	604	-81389			-69.25	492	-34071			-189.75	6	-1138.5			-63.25	1551	-98100.8			-37.75	97	-3661.75																		-71.25	1260	-89775			102.75	1166	119806
-134.25	599	-80415.8			-68.75	434	-29837.5			-189.25	4	-757			-62.75	1563	-98078.2			-37.25	108	-4023																		-70.75	1309	-92611.8			103.25	1159	119667
-133.75	625	-83593.8			-68.25	452	-30849			-188.75	6	-1132.5			-62.25	1496	-93126			-36.75	127	-4667.25																		-70.25	1268	-89077			103.75	1147	119001
-133.25	666	-88744.5			-67.75	425	-28793.8			-188.25	7	-1317.75			-61.75	1514	-93489.5			-36.25	157	-5691.25																		-69.75	1356	-94581			104.25	1154	120304
-132.75	665	-88278.8			-67.25	404	-27169			-187.75	3	-563.25			-61.25	1491	-91323.8			-35.75	193	-6899.75																		-69.25	1284	-88917			104.75	1223	128109
-132.25	690	-91252.5			-66.75	390	-26032.5			-187.25	6	-1123.5			-60.75	1522	-92461.5			-35.25	377	-13289.2																		-68.75	1354	-93087.5			105.25	1206	126932
-131.75	758	-99866.5			-66.25	382	-25307.5			-186.75	6	-1120.5			-60.25	1485	-89471.2			-34.75	808	-28078																		-68.25	1323	-90294.8			105.75	1187	125525
-131.25	763	-100144			-65.75	362	-23801.5			-186.25	4	-745			-59.75	1466	-87593.5			-34.25	1624	-55622																		-67.75	1354	-91733.5			106.25	1219	129519
-130.75	801	-104731			-65.25	401	-26165.2			-185.75	6	-1114.5			-59.25	1523	-90237.8			-33.75	2908	-98145																		-67.25	1384	-93074			106.75	1210	129168
-130.25	775	-100944			-64.75	385	-24928.8			-185.25	12	-2223			-58.75	1515	-89006.2			-33.25	4579	-152252																		-66.75	1325	-88443.8			107.25	1281	137387
-129.75	776	-100686			-64.25	333	-21395.2			-184.75	4	-739			-58.25	1542	-89821.5			-32.75	6698	-219360																		-66.25	1399	-92683.8			107.75	1284	138351
-129.25	875	-113094			-63.75	368	-23460			-184.25	2	-368.5			-57.75	1579	-91187.2			-32.25	8555	-275899																		-65.75	1403	-92247.2			108.25	1306	141374
-128.75	844	-108665			-63.25	351	-22200.8			-183.75	1	-183.75			-57.25	1548	-88623			-31.75	10522	-334074																		-65.25	1410	-92002.5			108.75	1243	135176
-128.25	842	-107986			-62.75	322	-20205.5			-183.25	8	-1466			-56.75	1611	-91424.2			-31.25	11961	-373781																		-64.75	1478	-95700.5			109.25	1272	138966
-127.75	919	-117402			-62.25	338	-21040.5			-182.75	6	-1096.5			-56.25	1651	-92868.8			-30.75	13119	-403409																		-64.25	1384	-88922			109.75	1368	150138
-127.25	927	-117961			-61.75	332	-20501			-182.25	8	-1458			-55.75	1636	-91207			-30.25	14422	-436266																		-63.75	1452	-92565			110.25	1312	144648
-126.75	937	-118765			-61.25	320	-19600			-181.75	7	-1272.25			-55.25	1711	-94532.8			-29.75	14819	-440865																		-63.25	1518	-96013.5			110.75	1363	150952
-126.25	996	-125745			-60.75	310	-18832.5			-181.25	6	-1087.5			-54.75	1706	-93403.5			-29.25	14854	-434480																		-62.75	1484	-93121			111.25	1450	161312
-125.75	992	-124744			-60.25	293	-17653.2			-180.75	10	-1807.5			-54.25	1783	-96727.8			-28.75	14285	-410694																		-62.25	1515	-94308.8			111.75	1429	159691
-125.25	973	-121868			-59.75	314	-18761.5			-180.25	5	-901.25			-53.75	1707	-91751.2			-28.25	13095	-369934																		-61.75	1576	-97318			112.25	1444	162089
-124.75	1033	-128867			-59.25	313	-18545.2			-179.75	3	-539.25			-53.25	1809	-96329.2			-27.75	11541	-320263																		-61.25	1472	-90160			112.75	1520	171380
-124.25	1036	-128723			-58.75	280	-16450			-179.25	6	-1075.5			-52.75	1811	-95530.2			-27.25	10343	-281847																		-60.75	1498	-91003.5			113.25	1480	167610
-123.75	989	-122389			-58.25	273	-15902.2			-178.75	6	-1072.5			-52.25	1798	-93945.5			-26.75	8875	-237406																		-60.25	1679	-101160			113.75	1662	189052
-123.25	1113	-137177			-57.75	269	-15534.8			-178.25	1	-178.25			-51.75	1809	-93615.8			-26.25	7388	-193935																		-59.75	1714	-102412			114.25	1596	182343
-122.75	1039	-127537			-57.25	261	-14942.2			-177.75	7	-1244.25			-51.25	1716	-87945			-25.75	6565	-169049																		-59.25	1673	-99125.2			114.75	1740	199665
-122.25	1117	-136553			-56.75	254	-14414.5			-177.25	3	-531.75			-50.75	1734	-88000.5			-25.25	5594	-141248																		-58.75	1661	-97583.8			115.25	1821	209870
-121.75	1131	-137699			-56.25	227	-12768.8			-176.75	5	-883.75			-50.25	1686	-84721.5			-24.75	4780	-118305																		-58.25	1717	-100015			115.75	1883	217957
-121.25	1174	-142348			-55.75	241	-13435.8			-176.25	3	-528.75			-49.75	1570	-78107.5			-24.25	4243	-102893																		-57.75	1731	-99965.2			116.25	1872	217620
-120.75	1175	-141881			-55.25	229	-12652.2			-175.75	7	-1230.25			-49.25	1528	-75254			-23.75	3660	-86925																		-57.25	1755	-100474			116.75	1934	225794
-120.25	1155	-138889			-54.75	223	-12209.2			-175.25	5	-876.25			-48.75	1516	-73905			-23.25	3349	-77864.2																		-56.75	1869	-106066			117.25	1978	231920
-119.75	1217	-145736			-54.25	221	-11989.2			-174.75	3	-524.25			-48.25	1301	-62773.2			-22.75	2961	-67362.8																		-56.25	1823	-102544			117.75	2035	239621
-119.25	1273	-151805			-53.75	226	-12147.5			-174.25	7	-1219.75			-47.75	1164	-55581			-22.25	2727	-60675.8																		-55.75	1841	-102636			118.25	2068	244541
-118.75	1336	-158650			-53.25	216	-11502			-173.75	0	0			-47.25	1160	-54810			-21.75	2566	-55810.5																		-55.25	1907	-105362			118.75	2257	268019
-118.25	1357	-160465			-52.75	198	-10444.5			-173.25	6	-1039.5			-46.75	1056	-49368			-21.25	2391	-50808.8																		-54.75	1957	-107146			119.25	2313	275825
-117.75	1301	-153193			-52.25	207	-10815.8			-172.75	5	-863.75			-46.25	962	-44492.5			-20.75	2387	-49530.2																		-54.25	1992	-108066			119.75	2377	284646
-117.25	1359	-159343			-51.75	228	-11799			-172.25	2	-344.5			-45.75	879	-40214.2			-20.25	2231	-45177.8																		-53.75	2027	-108951			120.25	2281	274290
-116.75	1402	-163684			-51.25	231	-11838.8			-171.75	4	-687			-45.25	808	-36562			-19.75	2085	-41178.8																		-53.25	2073	-110387			120.75	2457	296683
-116.25	1413	-164261			-50.75	228	-11571			-171.25	3	-513.75			-44.75	824	-36874			-19.25	2042	-39308.5																		-52.75	2118	-111724			121.25	2591	314159
-115.75	1463	-169342			-50.25	231	-11607.8			-170.75	3	-512.25			-44.25	737	-32612.2			-18.75	2115	-39656.2																		-52.25	2210	-115472			121.75	2563	312045
-115.25	1465	-168841			-49.75	214	-10646.5			-170.25	6	-1021.5			-43.75	806	-35262.5			-18.25	2171	-39620.8																		-51.75	2134	-110434			122.25	2654	324452
-114.75	1506	-172814			-49.25	223	-10982.8			-169.75	5	-848.75			-43.25	808	-34946			-17.75	2577	-45741.8																		-51.25	2266	-116132			122.75	2733	335476
-114.25	1449	-165548			-48.75	229	-11163.8			-169.25	3	-507.75			-42.75	745	-31848.8			-17.25	3133	-54044.2																		-50.75	2268	-115101			123.25	2865	353111
-113.75	1555	-176881			-48.25	230	-11097.5			-168.75	2	-337.5			-42.25	734	-31011.5			-16.75	4060	-68005																		-50.25	2405	-120851			123.75	2823	349346
-113.25	1583	-179275			-47.75	273	-13035.8			-168.25	5	-841.25			-41.75	750	-31312.5			-16.25	5104	-82940																		-49.75	2444	-121589			124.25	2857	354982
-112.75	1542	-173860			-47.25	302	-14269.5			-167.75	2	-335.5			-41.25	725	-29906.2			-15.75	5909	-93066.8																		-49.25	2517	-123962			124.75	2789	347928
-112.25	1655	-185774			-46.75	293	-13697.8			-167.25	1	-167.25			-40.75	782	-31866.5			-15.25	6412	-97783																		-48.75	2546	-124118			125.25	2846	356462
-111.75	1618	-180812			-46.25	345	-15956.2			-166.75	6	-1000.5			-40.25	804	-32361			-14.75	6526	-96258.5																		-48.25	2597	-125305			125.75	2884	362663
-111.25	1658	-184452			-45.75	303	-13862.2			-166.25	4	-665			-39.75	849	-33747.8			-14.25	6855	-97683.8																		-47.75	2638	-125964			126.25	2815	355394
-110.75	1692	-187389			-45.25	352	-15928			-165.75	3	-497.25			-39.25	842	-33048.5			-13.75	7006	-96332.5																		-47.25	2763	-130552			126.75	2916	369603
-110.25	1610	-177502			-44.75	347	-15528.2			-165.25	2	-330.5			-38.75	841	-32588.8			-13.25	7044	-93333																		-46.75	2814	-131554			127.25	2927	372461
-109.75	1764	-193599			-44.25	373	-16505.2			-164.75	3	-494.25			-38.25	898	-34348.5			-12.75	7007	-89339.2																		-46.25	2722	-125892			127.75	2906	371242
-109.25	1687	-184305			-43.75	442	-19337.5			-164.25	3	-492.75			-37.75	837	-31596.8			-12.25	6260	-76685																		-45.75	2971	-135923			128.25	2814	360896
-108.75	1765	-191944			-43.25	440	-19030			-163.75	1	-163.75			-37.25	898	-33450.5			-11.75	5110	-60042.5																		-45.25	2950	-133488			128.75	2805	361144
-108.25	1821	-197123			-42.75	484	-20691			-163.25	1	-163.25			-36.75	852	-31311			-11.25	4159	-46788.8																		-44.75	3126	-139888			129.25	2739	354016
-107.75	1768	-190502			-42.25	473	-19984.2			-162.75	4	-651			-36.25	934	-33857.5			-10.75	3411	-36668.2																		-44.25	3119	-138016			129.75	2614	339166
-107.25	1823	-195517			-41.75	568	-23714			-162.25	2	-324.5			-35.75	982	-35106.5			-10.25	2708	-27757																		-43.75	3064	-134050			130.25	2595	337999
-106.75	1900	-202825			-41.25	510	-21037.5			-161.75	0	0			-35.25	847	-29856.8			-9.75	2239	-21830.2																		-43.25	2917	-126160			130.75	2528	330536
-106.25	1892	-201025			-40.75	502	-20456.5			-161.25	3	-483.75			-34.75	963	-33464.2			-9.25	1810	-16742.5																		-42.75	2990	-127822			131.25	2509	329306
-105.75	1910	-201982			-40.25	555	-22338.8			-160.75	4	-643			-34.25	973	-33325.2			-8.75	1411	-12346.2																		-42.25	2973	-125609			131.75	2396	315673
-105.25	1924	-202501			-39.75	501	-19914.8			-160.25	3	-480.75			-33.75	967	-32636.2			-8.25	1222	-10081.5																		-41.75	2932	-122411			132.25	2369	313300
-104.75	1949	-204158			-39.25	494	-19389.5			-159.75	3	-479.25			-33.25	992	-32984			-7.75	1122	-8695.5																		-41.25	2787	-114964			132.75	2317	307582
-104.25	1940	-202245			-38.75	457	-17708.8			-159.25	3	-477.75			-32.75	1029	-33699.8			-7.25	1167	-8460.75																		-40.75	2795	-113896			133.25	2200	293150
-103.75	1914	-198578			-38.25	460	-17595			-158.75	1	-158.75			-32.25	1025	-33056.2			-6.75	1183	-7985.25																		-40.25	2617	-105334			133.75	2217	296524
-103.25	1938	-200098			-37.75	414	-15628.5			-158.25	2	-316.5			-31.75	1060	-33655			-6.25	1187	-7418.75																		-39.75	2575	-102356			134.25	2096	281388
-102.75	1995	-204986			-37.25	401	-14937.2			-157.75	4	-631			-31.25	959	-29968.8			-5.75	1307	-7515.25																		-39.25	2441	-95809.2			134.75	1984	267344
-102.25	1946	-198978			-36.75	416	-15288			-157.25	2	-314.5			-30.75	1015	-31211.2			-5.25	1299	-6819.75																		-38.75	2290	-88737.5			135.25	1873	253323
-101.75	2027	-206247			-36.25	403	-14608.8			-156.75	3	-470.25			-30.25	1011	-30582.8			-4.75	1175	-5581.25																		-38.25	2213	-84647.2			135.75	1861	252631
-101.25	2046	-207158			-35.75	373	-13334.8			-156.25	1	-156.25			-29.75	1054	-31356.5			-4.25	1240	-5270																		-37.75	2073	-78255.8			136.25	1817	247566
-100.75	2082	-209762			-35.25	370	-13042.5			-155.75	7	-1090.25			-29.25	1048	-30654			-3.75	1089	-4083.75																		-37.25	1919	-71482.8			136.75	1703	232885
-100.25	2030	-203508			-34.75	388	-13483			-155.25	5	-776.25			-28.75	1036	-29785			-3.25	1049	-3409.25																		-36.75	1744	-64092			137.25	1609	220835
-99.75	2114	-210872			-34.25	413	-14145.2			-154.75	3	-464.25			-28.25	1045	-29521.2			-2.75	943	-2593.25																		-36.25	1609	-58326.2			137.75	1540	212135
-99.25	2124	-210807			-33.75	412	-13905			-154.25	9	-1388.25			-27.75	1100	-30525			-2.25	773	-1739.25																		-35.75	1416	-50622			138.25	1393	192582
-98.75	2114	-208758			-33.25	446	-14829.5			-153.75	3	-461.25			-27.25	1056	-28776			-1.75	560	-980																		-35.25	1300	-45825			138.75	1292	179265
-98.25	2151	-211336			-32.75	408	-13362			-153.25	2	-306.5			-26.75	1114	-29799.5			-1.25	442	-552.5																		-34.75	1223	-42499.2			139.25	1219	169746
-97.75	2115	-206741			-32.25	423	-13641.8			-152.75	4	-611			-26.25	1169	-30686.2			-0.75	275	-206.25																		-34.25	1125	-38531.2			139.75	1151	160852
-97.25	2102	-204420			-31.75	414	-13144.5			-152.25	6	-913.5			-25.75	1125	-28968.8			-0.25	270	-67.5																		-33.75	994	-33547.5			140.25	1160	162690
-96.75	2098	-202982			-31.25	461	-14406.2			-151.75	10	-1517.5			-25.25	1169	-29517.2			0.25	167	41.75																		-33.25	861	-28628.2			140.75	1058	148914
-96.25	2199	-211654			-30.75	407	-12515.2			-151.25	7	-1058.75			-24.75	1140	-28215			0.75	114	85.5																		-32.75	761	-24922.8			141.25	1029	145346
-95.75	2130	-203948			-30.25	448	-13552			-150.75	11	-1658.25			-24.25	1168	-28324			1.25	57	71.25																		-32.25	711	-22929.8			141.75	862	122188
-95.25	2144	-204216			-29.75	444	-13209			-150.25	10	-1502.5			-23.75	1087	-25816.2			1.75	18	31.5																		-31.75	701	-22256.8			142.25	924	131439
-94.75	2115	-200396			-29.25	451	-13191.8			-149.75	12	-1797			-23.25	1041	-24203.2			2.25	3	6.75																		-31.25	595	-18593.8			142.75	890	127048
-94.25	2168	-204334			-28.75	438	-12592.5			-149.25	7	-1044.75			-22.75	1132	-25753			2.75	2	5.5																		-30.75	575	-17681.2			143.25	757	108440
-93.75	2099	-196781			-28.25	471	-13305.8			-148.75	10	-1487.5			-22.25	1055	-23473.8																							-30.25	508	-15367			143.75	674	96887.5
-93.25	2124	-198063			-27.75	528	-14652			-148.25	16	-2372			-21.75	980	-21315			total	400001																			-29.75	451	-13417.2			144.25	679	97945.8
-92.75	2229	-206740			-27.25	549	-14960.2			-147.75	18	-2659.5			-21.25	923	-19613.8			low	145113	-14.952																		-29.25	384	-11232			144.75	670	96982.5
-92.25	2077	-191603			-26.75	547	-14632.2			-147.25	22	-3239.5			-20.75	911	-18903.2			mid	215019	-37.9087																		-28.75	368	-10580			145.25	624	90636
-91.75	2147	-196987			-26.25	552	-14490			-146.75	20	-2935			-20.25	871	-17637.8			high	39869	-110.443																		-28.25	348	-9831			145.75	554	80745.5
-91.25	2060	-187975			-25.75	655	-16866.2			-146.25	33	-4826.25			-19.75	783	-15464.2																							-27.75	325	-9018.75			146.25	547	79998.8
-90.75	2144	-194568			-25.25	660	-16665			-145.75	35	-5101.25			-19.25	679	-13070.8																							-27.25	337	-9183.25			146.75	499	73228.2
-90.25	2085	-188171			-24.75	713	-17646.8			-145.25	45	-6536.25			-18.75	612	-11475																							-26.75	306	-8185.5			147.25	476	70091
-89.75	2149	-192873			-24.25	747	-18114.8			-144.75	65	-9408.75			-18.25	524	-9563																							-26.25	300	-7875			147.75	432	63828
-89.25	2060	-183855			-23.75	756	-17955			-144.25	65	-9376.25			-17.75	444	-7881																							-25.75	280	-7210			148.25	398	59003.5
-88.75	2045	-181494			-23.25	869	-20204.2			-143.75	65	-9343.75			-17.25	336	-5796																							-25.25	287	-7246.75			148.75	373	55483.8
-88.25	2050	-180912			-22.75	1043	-23728.2			-143.25	76	-10887			-16.75	329	-5510.75																							-24.75	302	-7474.5			149.25	387	57759.8
-87.75	2125	-186469			-22.25	1110	-24697.5			-142.75	68	-9707			-16.25	266	-4322.5																							-24.25	278	-6741.5			149.75	332	49717
-87.25	2076	-181131			-21.75	1236	-26883			-142.25	97	-13798.2			-15.75	232	-3654																							-23.75	308	-7315			150.25	294	44173.5
-86.75	2024	-175582			-21.25	1371	-29133.8			-141.75	118	-16726.5			-15.25	217	-3309.25																							-23.25	291	-6765.75			150.75	272	41004
-86.25	1986	-171292			-20.75	1458	-30253.5			-141.25	160	-22600			-14.75	167	-2463.25																							-22.75	288	-6552			151.25	232	35090
-85.75	1940	-166355			-20.25	1621	-32825.2			-140.75	185	-26038.8			-14.25	151	-2151.75																							-22.25	296	-6586			151.75	235	35661.2
-85.25	1937	-165129			-19.75	1873	-36991.8			-140.25	246	-34501.5			-13.75	119	-1636.25																							-21.75	285	-6198.75			152.25	243	36996.8
-84.75	1975	-167381			-19.25	2032	-39116			-139.75	254	-35496.5			-13.25	101	-1338.25																							-21.25	323	-6863.75			152.75	214	32688.5
-84.25	1986	-167320			-18.75	2205	-41343.8			-139.25	324	-45117			-12.75	87	-1109.25																							-20.75	323	-6702.25			153.25	225	34481.2
-83.75	1993	-166914			-18.25	2335	-42613.8			-138.75	428	-59385			-12.25	88	-1078																							-20.25	381	-7715.25			153.75	214	32902.5
-83.25	1927	-160423			-17.75	2466	-43771.5			-138.25	509	-70369.2			-11.75	63	-740.25																							-19.75	426	-8413.5			154.25	196	30233
-82.75	1852	-153253			-17.25	2729	-47075.2			-137.75	620	-85405			-11.25	60	-675																							-19.25	413	-7950.25			154.75	174	26926.5
-82.25	1826	-150188			-16.75	2977	-49864.8			-137.25	696	-95526			-10.75	51	-548.25																							-18.75	361	-6768.75			155.25	177	27479.2
-81.75	1833	-149848			-16.25	3178	-51642.5			-136.75	783	-107075			-10.25	59	-604.75																							-18.25	405	-7391.25			155.75	181	28190.8
-81.25	1797	-146006			-15.75	3358	-52888.5			-136.25	981	-133661			-9.75	38	-370.5																							-17.75	370	-6567.5			156.25	148	23125
-80.75	1867	-150760			-15.25	3386	-51636.5			-135.75	1138	-154484			-9.25	52	-481																							-17.25	395	-6813.75			156.75	135	21161.2
-80.25	1845	-148061			-14.75	3485	-51403.8			-135.25	1467	-198412			-8.75	51	-446.25																							-16.75	325	-5443.75			157.25	152	23902
-79.75	1785	-142354			-14.25	3748	-53409			-134.75	1673	-225437			-8.25	39	-321.75																							-16.25	324	-5265			157.75	131	20665.2
-79.25	1828	-144869			-13.75	3762	-51727.5			-134.25	1873	-251450			-7.75	37	-286.75																							-15.75	248	-3906			158.25	105	16616.2
-78.75	1814	-142852			-13.25	3817	-50575.2			-133.75	2137	-285824			-7.25	37	-268.25																							-15.25	250	-3812.5			158.75	97	15398.8
-78.25	1770	-138502			-12.75	3812	-48603			-133.25	2397	-319400			-6.75	56	-378																							-14.75	197	-2905.75			159.25	91	14491.8
-77.75	1829	-142205			-12.25	3863	-47321.8			-132.75	2820	-374355			-6.25	63	-393.75																							-14.25	221	-3149.25			159.75	84	13419
-77.25	1777	-137273			-11.75	3929	-46165.8			-132.25	3185	-421216			-5.75	79	-454.25																							-13.75	205	-2818.75			160.25	94	15063.5
-76.75	1715	-131626			-11.25	3957	-44516.2			-131.75	3563	-469425			-5.25	81	-425.25																							-13.25	224	-2968			160.75	90	14467.5
-76.25	1736	-132370			-10.75	3803	-40882.2			-131.25	3707	-486544			-4.75	104	-494																							-12.75	221	-2817.75			161.25	78	12577.5
-75.75	1723	-130517			-10.25	3877	-39739.2			-130.75	4119	-538559			-4.25	150	-637.5																							-12.25	215	-2633.75			161.75	63	10190.2
-75.25	1602	-120550			-9.75	3978	-38785.5			-130.25	4594	-598368			-3.75	119	-446.25																							-11.75	209	-2455.75			162.25	62	10059.5
-74.75	1657	-123861			-9.25	4123	-38137.8			-129.75	4822	-625654			-3.25	115	-373.75																							-11.25	181	-2036.25			162.75	54	8788.5
-74.25	1635	-121399			-8.75	4087	-35761.2			-129.25	5119	-661631			-2.75	128	-352																							-10.75	209	-2246.75			163.25	49	7999.25
-73.75	1656	-122130			-8.25	4290	-35392.5			-128.75	5402	-695508			-2.25	185	-416.25																							-10.25	193	-1978.25			163.75	54	8842.5
-73.25	1618	-118518			-7.75	4436	-34379			-128.25	5739	-736027			-1.75	208	-364																							-9.75	218	-2125.5			164.25	51	8376.75
-72.75	1590	-115672			-7.25	4511	-32704.8			-127.75	5711	-729580			-1.25	188	-235																							-9.25	177	-1637.25			164.75	67	11038.2
-72.25	1687	-121886			-6.75	4308	-29079			-127.25	5905	-751411			-0.75	137	-102.75																							-8.75	184	-1610			165.25	54	8923.5
-71.75	1529	-109706			-6.25	4245	-26531.2			-126.75	6221	-788512			-0.25	114	-28.5																							-8.25	189	-1559.25			165.75	49	8121.75
-71.25	1567	-111649			-5.75	4211	-24213.2			-126.25	6325	-798531			0.25	77	19.25																							-7.75	221	-1712.75			166.25	43	7148.75
-70.75	1578	-111644			-5.25	4302	-22585.5			-125.75	6357	-799393			0.75	50	37.5																							-7.25	243	-1761.75			166.75	53	8837.75
-70.25	1546	-108606			-4.75	4249	-20182.8			-125.25	6316	-791079			1.25	25	31.25																							-6.75	257	-1734.75			167.25	36	6021
-69.75	1645	-114739			-4.25	4353	-18500.2			-124.75	6254	-780186			1.75	8	14																							-6.25	255	-1593.75			167.75	50	8387.5
-69.25	1608	-111354			-3.75	4247	-15926.2			-124.25	6348	-788739																												-5.75	304	-1748			168.25	43	7234.75
-68.75	1547	-106356			-3.25	4283	-13919.8			-123.75	6216	-769230			total	400001																								-5.25	322	-1690.5			168.75	47	7931.25
-68.25	1516	-103467			-2.75	4185	-11508.8			-123.25	6038	-744184			low	17817	-18.6799																							-4.75	378	-1795.5			169.25	47	7954.75
-67.75	1589	-107655			-2.25	4137	-9308.25			-122.75	5838	-716614			mid	157811	-59.1954																							-4.25	526	-2235.5			169.75	36	6111
-67.25	1483	-99731.8			-1.75	3702	-6478.5			-122.25	5608	-685578			high	224373	-119.002																							-3.75	804	-3015			170.25	31	5277.75
-66.75	1459	-97388.2			-1.25	3149	-3936.25			-121.75	5419	-659763																												-3.25	1201	-3903.25			170.75	23	3927.25
-66.25	1469	-97321.2			-0.75	2285	-1713.75			-121.25	5165	-626256																												-2.75	1643	-4518.25			171.25	22	3767.5
-65.75	1480	-97310			-0.25	1465	-366.25			-120.75	4759	-574649																												-2.25	2232	-5022			171.75	21	3606.75
-65.25	1492	-97353			0.25	767	191.75			-120.25	4353	-523448																												-1.75	2674	-4679.5			172.25	24	4134
-64.75	1438	-93110.5			0.75	402	301.5			-119.75	4290	-513728																												-1.25	2911	-3638.75			172.75	27	4664.25
-64.25	1460	-93805			1.25	124	155			-119.25	3866	-461020																												-0.75	2689	-2016.75			173.25	13	2252.25
-63.75	1484	-94605			1.75	13	22.75			-118.75	3506	-416338																												-0.25	2140	-535			173.75	29	5038.75
-63.25	1429	-90384.2								-118.25	3505	-414466																												0.25	1419	354.75			174.25	25	4356.25
-62.75	1480	-92870			total	400001				-117.75	3194	-376094																												0.75	849	636.75			174.75	24	4194
-62.25	1506	-93748.5			low	155368	-10.2432			-117.25	2921	-342487																												1.25	324	405			175.25	15	2628.75
-61.75	1420	-87685			mid	92959	-72.2092			-116.75	2920	-340910																												1.75	121	211.75			175.75	25	4393.75
-61.25	1433	-87771.2			high	151674	-120.032			-116.25	2783	-323524																												2.25	36	81			176.25	16	2820
-60.75	1465	-88998.8								-115.75	2662	-308126																												2.75	8	22			176.75	13	2297.75
-60.25	1551	-93447.8								-115.25	2571	-296308																												3.25	2	6.5			177.25	14	2481.5
-59.75	1565	-93508.8								-114.75	2389	-274138																																	177.75	7	1244.25
-59.25	1553	-92015.2								-114.25	2378	-271686																												total	400001				178.25	9	1604.25
-58.75	1608	-94470								-113.75	2466	-280508																												low	30994	-6.58426			178.75	11	1966.25
-58.25	1601	-93258.2								-113.25	2409	-272819																												mid	219894	-59.4804			179.25	7	1254.75
-57.75	1649	-95229.8								-112.75	2247	-253349																												high	149113	-128.682			179.75	12	2157
-57.25	1610	-92172.5								-112.25	2344	-263114																																	180.25	11	1982.75
-56.75	1635	-92786.2								-111.75	2368	-264624																																	180.75	11	1988.25
-56.25	1675	-94218.8								-111.25	2312	-257210																																	181.25	8	1450
-55.75	1696	-94552								-110.75	2325	-257494																																	181.75	7	1272.25
-55.25	1756	-97019								-110.25	2359	-260080																																	182.25	11	2004.75
-54.75	1728	-94608								-109.75	2346	-257474																																	182.75	5	913.75
-54.25	1739	-94340.8								-109.25	2427	-265150																																	183.25	6	1099.5
-53.75	1746	-93847.5								-108.75	2424	-263610																																	183.75	5	918.75
-53.25	1712	-91164								-108.25	2411	-260991																																	184.25	7	1289.75
-52.75	1670	-88092.5								-107.75	2297	-247502																																	184.75	8	1478
-52.25	1722	-89974.5								-107.25	2312	-247962																																	185.25	1	185.25
-51.75	1711	-88544.2								-106.75	2423	-258655																																	185.75	1	185.75
-51.25	1763	-90353.8								-106.25	2275	-241719																																	186.25	2	372.5
-50.75	1760	-89320								-105.75	2292	-242379																																	186.75	0	0
-50.25	1744	-87636								-105.25	2234	-235128																																	187.25	2	374.5
-49.75	1742	-86664.5								-104.75	2183	-228669																																	187.75	2	375.5
-49.25	1741	-85744.2								-104.25	2179	-227161																																	188.25	4	753
-48.75	1728	-84240								-103.75	2189	-227109																																	188.75	3	566.25
-48.25	1650	-79612.5								-103.25	2079	-214657																																	189.25	3	567.75
-47.75	1718	-82034.5								-102.75	2035	-209096																																	189.75	3	569.25
-47.25	1648	-77868								-102.25	2040	-208590																																	190.25	5	951.25
-46.75	1689	-78960.8								-101.75	2034	-206960																																	190.75	2	381.5
-46.25	1629	-75341.2								-101.25	1875	-189844																																	191.25	3	573.75
-45.75	1655	-75716.2								-100.75	1851	-186488																																	191.75	1	191.75
-45.25	1683	-76155.8								-100.25	1815	-181954																																	192.25	4	769
-44.75	1622	-72584.5								-99.75	1766	-176158																																	192.75	2	385.5
-44.25	1535	-67923.8								-99.25	1714	-170114																																	193.25	0	0
-43.75	1549	-67768.8								-98.75	1692	-167085																																	193.75	1	193.75
-43.25	1534	-66345.5								-98.25	1585	-155726																																	194.25	1	194.25
-42.75	1503	-64253.2								-97.75	1581	-154543																																	194.75	0	0
-42.25	1493	-63079.2								-97.25	1521	-147917																																	195.25	1	195.25
-41.75	1408	-58784								-96.75	1469	-142126																																	195.75	1	195.75
-41.25	1335	-55068.8								-96.25	1295	-124644																																	196.25	0	0
-40.75	1385	-56438.8								-95.75	1307	-125145																																	196.75	3	590.25
-40.25	1333	-53653.2								-95.25	1318	-125540																																	197.25	1	197.25
-39.75	1307	-51953.2								-94.75	1288	-122038																																	197.75	2	395.5
-39.25	1345	-52791.2								-94.25	1229	-115833																																	198.25	1	198.25
-38.75	1325	-51343.8								-93.75	1167	-109406																																	198.75	2	397.5
-38.25	1215	-46473.8								-93.25	1234	-115070																																	199.25	2	398.5
-37.75	1215	-45866.2								-92.75	1198	-111114																																	199.75	0	0
-37.25	1218	-45370.5								-92.25	1188	-109593																																	200.25	2	400.5
-36.75	1183	-43475.2								-91.75	1128	-103494																																	200.75	0	0
-36.25	1164	-42195								-91.25	1112	-101470																																	201.25	0	0
-35.75	1081	-38645.8								-90.75	1007	-91385.2																																	201.75	0	0
-35.25	1131	-39867.8								-90.25	993	-89618.2																																	202.25	1	202.25
-34.75	1066	-37043.5								-89.75	994	-89211.5																																	202.75	3	608.25
-34.25	1047	-35859.8								-89.25	982	-87643.5																																	203.25	1	203.25
-33.75	1029	-34728.8								-88.75	903	-80141.2																																	203.75	2	407.5
-33.25	999	-33216.8								-88.25	951	-83925.8																																	204.25	0	0
-32.75	1003	-32848.2								-87.75	854	-74938.5																																	204.75	0	0
-32.25	1049	-33830.2								-87.25	839	-73202.8																																	205.25	2	410.5
-31.75	1017	-32289.8								-86.75	875	-75906.2																																	205.75	3	617.25
-31.25	967	-30218.8								-86.25	816	-70380																																	206.25	0	0
-30.75	1011	-31088.2								-85.75	780	-66885																																	206.75	5	1033.75
-30.25	948	-28677								-85.25	754	-64278.5																																	207.25	0	0
-29.75	982	-29214.5								-84.75	706	-59833.5																																	207.75	0	0
-29.25	908	-26559								-84.25	715	-60238.8																																	208.25	1	208.25
-28.75	920	-26450								-83.75	763	-63901.2																																	208.75	2	417.5
-28.25	934	-26385.5								-83.25	719	-59856.8																																	209.25	4	837
-27.75	922	-25585.5								-82.75	708	-58587																																	209.75	2	419.5
-27.25	881	-24007.2								-82.25	667	-54860.8																																	210.25	6	1261.5
-26.75	865	-23138.8								-81.75	675	-55181.2																																	210.75	0	0
-26.25	864	-22680								-81.25	647	-52568.8																																	211.25	0	0
-25.75	879	-22634.2								-80.75	738	-59593.5																																	211.75	2	423.5
-25.25	835	-21083.8								-80.25	634	-50878.5																																	212.25	1	212.25
-24.75	900	-22275								-79.75	631	-50322.2																																	212.75	3	638.25
-24.25	916	-22213								-79.25	609	-48263.2																																	213.25	0	0
-23.75	876	-20805								-78.75	613	-48273.8																																	213.75	2	427.5
-23.25	868	-20181								-78.25	650	-50862.5																																	214.25	0	0
-22.75	777	-17676.8								-77.75	659	-51237.2																																	214.75	1	214.75
-22.25	821	-18267.2								-77.25	612	-47277																																	215.25	1	215.25
-21.75	817	-17769.8								-76.75	629	-48275.8																																	215.75	0	0
-21.25	793	-16851.2								-76.25	617	-47046.2																																	216.25	0	0
-20.75	747	-15500.2								-75.75	677	-51282.8																																	216.75	1	216.75
-20.25	766	-15511.5								-75.25	621	-46730.2																																	217.25	2	434.5
-19.75	856	-16906								-74.75	697	-52100.8																																	217.75	1	217.75
-19.25	784	-15092								-74.25	756	-56133																																	218.25	0	0
-18.75	813	-15243.8								-73.75	794	-58557.5																																	218.75	1	218.75
-18.25	826	-15074.5								-73.25	826	-60504.5																																	219.25	0	0
-17.75	800	-14200								-72.75	776	-56454																																	219.75	2	439.5
-17.25	795	-13713.8								-72.25	851	-61484.8																																	220.25	2	440.5
-16.75	805	-13483.8								-71.75	854	-61274.5																																	220.75	0	0
-16.25	797	-12951.2								-71.25	887	-63198.8																																	221.25	0	0
-15.75	803	-12647.2								-70.75	1001	-70820.8																																	221.75	1	221.75
-15.25	819	-12489.8								-70.25	1052	-73903																																	222.25	2	444.5
-14.75	756	-11151								-69.75	986	-68773.5																																	222.75	2	445.5
-14.25	797	-11357.2								-69.25	1069	-74028.2																																	223.25	1	223.25
-13.75	829	-11398.8								-68.75	1154	-79337.5																																	223.75	1	223.75
-13.25	845	-11196.2								-68.25	1084	-73983																																	224.25	0	0
-12.75	817	-10416.8								-67.75	1122	-76015.5																																	224.75	1	224.75
-12.25	817	-10008.2								-67.25	1142	-76799.5																																	225.25	0	0
-11.75	822	-9658.5								-66.75	1250	-83437.5																																	225.75	0	0
-11.25	809	-9101.25								-66.25	1217	-80626.2																																	226.25	0	0
-10.75	865	-9298.75								-65.75	1130	-74297.5																																	226.75	0	0
-10.25	851	-8722.75								-65.25	1195	-77973.8																																	227.25	2	454.5
-9.75	848	-8268								-64.75	1252	-81067																																	227.75	2	455.5
-9.25	842	-7788.5								-64.25	1142	-73373.5																																	228.25	0	0
-8.75	766	-6702.5								-63.75	1182	-75352.5																																	228.75	0	0
-8.25	781	-6443.25								-63.25	1153	-72927.2																																	229.25	0	0
-7.75	698	-5409.5								-62.75	1093	-68585.8																																	229.75	0	0
-7.25	721	-5227.25								-62.25	1070	-66607.5																																	230.25	1	230.25
-6.75	730	-4927.5								-61.75	1014	-62614.5																																	230.75	1	230.75
-6.25	729	-4556.25								-61.25	1001	-61311.2																																	231.25	0	0
-5.75	701	-4030.75								-60.75	900	-54675																																	231.75	2	463.5
-5.25	717	-3764.25								-60.25	879	-52959.8																																	232.25	0	0
-4.75	703	-3339.25								-59.75	805	-48098.8																																	232.75	1	232.75
-4.25	844	-3587								-59.25	724	-42897																																	233.25	1	233.25
-3.75	833	-3123.75								-58.75	702	-41242.5																																	233.75	0	0
-3.25	780	-2535								-58.25	679	-39551.8																																	234.25	0	0
-2.75	725	-1993.75								-57.75	626	-36151.5																																	234.75	1	234.75
-2.25	668	-1503								-57.25	654	-37441.5																																	235.25	2	470.5
-1.75	474	-829.5								-56.75	543	-30815.2																																	235.75	1	235.75
-1.25	380	-475								-56.25	502	-28237.5																																	236.25	0	0
-0.75	194	-145.5								-55.75	507	-28265.2																																	236.75	2	473.5
-0.25	103	-25.75								-55.25	518	-28619.5																																	237.25	1	237.25
0.25	46	11.5								-54.75	478	-26170.5																																	237.75	2	475.5
0.75	10	7.5								-54.25	474	-25714.5																																	238.25	3	714.75
1.25	6	7.5								-53.75	470	-25262.5																																	238.75	1	238.75
1.75	3	5.25								-53.25	452	-24069																																	239.25	1	239.25
										-52.75	439	-23157.2																																	239.75	0	0
total	400001									-52.25	478	-24975.5																																	240.25	0	0
low	37889	-13.3497								-51.75	398	-20596.5																																	240.75	1	240.75
mid	241961	-66.8486								-51.25	413	-21166.2																																	241.25	0	0
high	120151	-122.729								-50.75	425	-21568.8																																	241.75	0	0
										-50.25	386	-19396.5																																	242.25	2	484.5
										-49.75	357	-17760.8																																	242.75	0	0
										-49.25	394	-19404.5																																	243.25	0	0
										-48.75	392	-19110																																	243.75	1	243.75
										-48.25	414	-19975.5																																	244.25	0	0
										-47.75	356	-16999																																	244.75	0	0
										-47.25	394	-18616.5																																	245.25	1	245.25
										-46.75	386	-18045.5																																	245.75	1	245.75
										-46.25	355	-16418.8																																	246.25	0	0
										-45.75	382	-17476.5																																	246.75	0	0
										-45.25	350	-15837.5																																	247.25	2	494.5
										-44.75	356	-15931																																	247.75	0	0
										-44.25	335	-14823.8																																	248.25	1	248.25
										-43.75	331	-14481.2
										-43.25	359	-15526.8																																	total	400001
										-42.75	317	-13551.8																																	low	33011	13.9019
										-42.25	320	-13520																																	mid	195107	63.0214
										-41.75	298	-12441.5																																	high	171883	124.918
										-41.25	304	-12540
										-40.75	322	-13121.5
										-40.25	349	-14047.2
										-39.75	327	-12998.2
										-39.25	317	-12442.2
										-38.75	328	-12710
										-38.25	325	-12431.2
										-37.75	321	-12117.8
										-37.25	351	-13074.8
										-36.75	321	-11796.8
										-36.25	323	-11708.8
										-35.75	341	-12190.8
										-35.25	379	-13359.8
										-34.75	382	-13274.5
										-34.25	327	-11199.8
										-33.75	330	-11137.5
										-33.25	396	-13167
										-32.75	377	-12346.8
										-32.25	412	-13287
										-31.75	424	-13462
										-31.25	394	-12312.5
										-30.75	418	-12853.5
										-30.25	408	-12342
										-29.75	403	-11989.2
										-29.25	440	-12870
										-28.75	429	-12333.8
										-28.25	397	-11215.2
										-27.75	467	-12959.2
										-27.25	485	-13216.2
										-26.75	495	-13241.2
										-26.25	560	-14700
										-25.75	556	-14317
										-25.25	625	-15781.2
										-24.75	596	-14751
										-24.25	601	-14574.2
										-23.75	564	-13395
										-23.25	530	-12322.5
										-22.75	596	-13559
										-22.25	532	-11837
										-21.75	549	-11940.8
										-21.25	495	-10518.8
										-20.75	472	-9794
										-20.25	459	-9294.75
										-19.75	443	-8749.25
										-19.25	444	-8547
										-18.75	532	-9975
										-18.25	496	-9052
										-17.75	547	-9709.25
										-17.25	614	-10591.5
										-16.75	611	-10234.2
										-16.25	621	-10091.2
										-15.75	674	-10615.5
										-15.25	702	-10705.5
										-14.75	730	-10767.5
										-14.25	761	-10844.2
										-13.75	818	-11247.5
										-13.25	811	-10745.8
										-12.75	804	-10251
										-12.25	778	-9530.5
										-11.75	783	-9200.25
										-11.25	897	-10091.2
										-10.75	860	-9245
										-10.25	917	-9399.25
										-9.75	890	-8677.5
										-9.25	963	-8907.75
										-8.75	1035	-9056.25
										-8.25	1031	-8505.75
										-7.75	1009	-7819.75
										-7.25	941	-6822.25
										-6.75	877	-5919.75
										-6.25	776	-4850
										-5.75	834	-4795.5
										-5.25	838	-4399.5
										-4.75	824	-3914
										-4.25	753	-3200.25
										-3.75	703	-2636.25
										-3.25	653	-2122.25
										-2.75	691	-1900.25
										-2.25	664	-1494
										-1.75	708	-1239
										-1.25	738	-922.5
										-0.75	590	-442.5
										-0.25	429	-107.25
										0.25	255	63.75
										0.75	116	87
										1.25	37	46.25
										1.75	3	5.25
										total	400001
										low	35595	-11.4935
										mid	109161	-70.8554
										high	255245	-122.251
[truncated: 60 more columns]

## Sheet: Figure 8c
Occupancy statistics (Figure 8C)
WT						plug-O						plug-S
	low	mid	high				low_range	mid_range	high_range			low_range	mid_range	high_range
pore1	0.0947223	0.604901	0.300377			pore1	0.0774848	0.549734	0.372782			pore1	0.261867	0.710102	0.0280307
pore2	0.388419	0.232397	0.379184			pore2	0.0825273	0.487766	0.429706			pore2	0.036323	0.855996	0.267683
pore3	0.0889873	0.272902	0.638111			pore3	0.01463	0.124945	0.860425			pore3	0.0493753	0.878636	0.0719891
pore4	0.0445424	0.394527	0.560931			pore4	0.212802	0.189762	0.597436			pore4	0.00340769	0.935377	0.0612153
pore5	0.362782	0.537546	0.0996723			pore5	0.724988	0.270492	0.00451999			pore5	0.00165384	0.840033	0.158314
												pore6	7.84614e-05	0.549759	0.450162

## Sheet: Figrue 8e
Figure 8e	MD simulations of conformational dynamics of PelB in POPC:POPG lipid bilayer at pH 3.5
	POPC:POPG pH 3.5, run2
	PelB residue	RMSF [nm]
	877	0.2008
	878	0.1275
	879	0.1129
	880	0.0758
	881	0.0684
	882	0.0558
	883	0.0553
	884	0.0528
	885	0.0562
	886	0.0456
	887	0.0551
	888	0.0561
	889	0.0588
	890	0.0583
	891	0.0741
	892	0.0937
	893	0.0959
	894	0.062
	895	0.0623
	896	0.0518
	897	0.0499
	898	0.0465
	899	0.0484
	900	0.0552
	901	0.0632
	902	0.0696
	903	0.063
	904	0.0583
	905	0.0618
	906	0.0693
	907	0.0863
	908	0.1212
	909	0.1264
	910	0.0775
	911	0.0568
	912	0.0526
	913	0.0546
	914	0.0586
	915	0.0598
	916	0.0643
	917	0.0612
	918	0.0644
	919	0.0524
	920	0.0599
	921	0.0563
	922	0.0528
	923	0.0646
	924	0.0963
	925	0.1874
	926	0.2343
	927	0.1993
	928	0.2663
	929	0.1701
	930	0.2013
	931	0.1611
	932	0.1302
	933	0.1062
	934	0.0668
	935	0.0499
	936	0.0473
	937	0.0476
	938	0.055
	939	0.0615
	940	0.0542
	941	0.0546
	942	0.0509
	943	0.0538
	944	0.0542
	945	0.0638
	946	0.0672
	947	0.0823
	948	0.0702
	949	0.0648
	950	0.0555
	951	0.0553
	952	0.0537
	953	0.0524
	954	0.0605
	955	0.0518
	956	0.0652
	957	0.0558
	958	0.0479
	959	0.0517
	960	0.0555
	961	0.0709
	962	0.0817
	963	0.0907
	964	0.0745
	965	0.0587
	966	0.0516
	967	0.0513
	968	0.0464
	969	0.0586
	970	0.0493
	971	0.0581
	972	0.0493
	973	0.0535
	974	0.0618
	975	0.083
	976	0.1001
	977	0.1448
	978	0.1684
	979	0.1378
	980	0.0905
	981	0.0795
	982	0.0671
	983	0.0593
	984	0.0534
	985	0.0641
	986	0.0501
	987	0.053
	988	0.0476
	989	0.0459
	990	0.0522
	991	0.0646
	992	0.0699
	993	0.0836
	994	0.1129
	995	0.0855
	996	0.0744
	997	0.0632
	998	0.0558
	999	0.0564
	1000	0.0537
	1001	0.0488
	1002	0.052
	1003	0.0482
	1004	0.0548
	1005	0.0467
	1006	0.0533
	1007	0.0466
	1008	0.053
	1009	0.054
	1010	0.0598
	1011	0.0721
	1012	0.0709
	1013	0.0699
	1014	0.0767
	1015	0.0908
	1016	0.1381
	1017	0.1559
	1018	0.158
	1019	0.0996
	1020	0.0828
	1021	0.0575
	1022	0.0598
	1023	0.0626
	1024	0.0606
	1025	0.0514
	1026	0.0474
	1027	0.0427
	1028	0.043
	1029	0.0416
	1030	0.0457
	1031	0.0466
	1032	0.0476
	1033	0.0564
	1034	0.0774
	1035	0.0723
	1036	0.0565
	1037	0.0528
	1038	0.0553
	1039	0.0575
	1040	0.0448
	1041	0.0456
	1042	0.0467
	1043	0.0518
	1044	0.0565
	1045	0.0629
	1046	0.0545
	1047	0.0555
	1048	0.0548
	1049	0.0612
	1050	0.0664
	1051	0.0746
	1052	0.0891
	1053	0.1125
	1054	0.1539
	1055	0.1895
	1056	0.1692
	1057	0.1211
	1058	0.0898
	1059	0.0713
	1060	0.0668
	1061	0.0609
	1062	0.0604
	1063	0.0617
	1064	0.0569
	1065	0.049
	1066	0.0608
	1067	0.0508
	1068	0.0531
	1069	0.056
	1070	0.0506
	1071	0.0546
	1072	0.0747
	1073	0.1174
	1074	0.1315
	1075	0.1158
	1076	0.1016
	1077	0.091
	1078	0.1216
	1079	0.1096
	1080	0.095
	1081	0.1196
	1082	0.1557
	1083	0.1956
	1084	0.1643
	1085	0.1875
	1086	0.1362
	1087	0.1327
	1088	0.1299
	1089	0.1739
	1090	0.2196
	1091	0.2222
	1092	0.2259
	1093	0.2719
	1094	0.1829
	1095	0.1373
	1096	0.1044
	1097	0.1183
	1098	0.0841
	1099	0.0753
	1100	0.0702
	1101	0.0589
	1102	0.0554
	1103	0.0534
	1104	0.0586
	1105	0.0526
	1106	0.0461
	1107	0.0475
	1108	0.048
	1109	0.0543
	1110	0.0508
	1111	0.0526
	1112	0.0542
	1113	0.0603
	1114	0.0694
	1115	0.0779
	1116	0.0699
	1117	0.0667
	1118	0.0998
	1119	0.0827
	1120	0.0967
	1121	0.1201
	1122	0.1029
	1123	0.1755
	1124	0.1358
	1125	0.1566
	1126	0.1256
	1127	0.0771
	1128	0.0636
	1129	0.0564
	1130	0.0521
	1131	0.0523
	1132	0.0531
	1133	0.0541
	1134	0.0583
	1135	0.0539
	1136	0.0604
	1137	0.0518
	1138	0.0545
	1139	0.0622
	1140	0.0706
	1141	0.0877
	1142	0.074
	1143	0.0779
	1144	0.0626
	1145	0.0573
	1146	0.0516
	1147	0.0583
	1148	0.0567
	1149	0.0569
	1150	0.0544
	1151	0.0536
	1152	0.0523
	1153	0.0584
	1154	0.056
	1155	0.0548
	1156	0.0655
	1157	0.083
	1158	0.0838
	1159	0.0873
	1160	0.0641
	1161	0.0551
	1162	0.047
	1163	0.0483
	1164	0.0465
	1165	0.0512
	1166	0.0526
	1167	0.0618
	1168	0.0538
	1169	0.0559
	1170	0.0511
	1171	0.0769
	1172	0.0883
	1173	0.1737
	1174	0.2348
	1175	0.2619
	1176	0.281
	1177	0.2219
	1178	0.1407
	1179	0.0836
	1180	0.0719
	1181	0.0665
	1182	0.0557
	1183	0.051
	1184	0.0591
	1185	0.0459
	1186	0.0529
	1187	0.0472
	1188	0.0516
	1189	0.0625
	1190	0.0925
	1191	0.1149
	1192	0.2083
	1193	0.2816
